# Supplementary material for: Biosecurity measures reducing Salmonella spp. and hepatitis E virus prevalence in pig farms—a systematic review and meta-analysis
Source: Front Vet Sci. 2024 Dec 23;11:1494870. doi: 10.3389/fvets.2024.1494870 (PMC11701885; doi:10.3389/fvets.2024.1494870)
Supplement: Supplementary file 1 [file Data_Sheet_1.zip]

Archive with 72 entries (60 files):
- ConsiderStage 5 or more obs/
- ConsiderStage 5 or more obs/.Rhistory
- ConsiderStage 5 or more obs/DataAnalysis.log
- ConsiderStage 5 or more obs/data_in/
- ConsiderStage 5 or more obs/data_in/ArticleIds.csv
- ConsiderStage 5 or more obs/data_in/BiosecurityMeasures.csv
- ConsiderStage 5 or more obs/data_in/LiteraturData_Prepared.csv
- ConsiderStage 5 or more obs/data_out/
- ConsiderStage 5 or more obs/Forest_FeedAcid_with_stage.png
- ConsiderStage 5 or more obs/forest_plots_with_metafor.R
- ConsiderStage 5 or more obs/Forest_WaterAcid_with_stage.png
- ConsiderStage 5 or more obs/Funnel_FeedAcid_at_stage_fattening.png
- ConsiderStage 5 or more obs/Funnel_WaterAcid_at_stage_fattening.png
- ConsiderStage 5 or more obs/gpl-3.0.txt
- ConsiderStage 5 or more obs/R_functions/
- ConsiderStage 5 or more obs/R_functions/.Rhistory
- ConsiderStage 5 or more obs/R_functions/get_ci.R
- ConsiderStage 5 or more obs/R_functions/get_se.R
- ConsiderStage 5 or more obs/R_functions/import_data.R
- ConsiderStage 5 or more obs/R_functions/summarise_estimates.R
- ConsiderStage 5 or more obs/Sensitivity_FeedAcid_at_stage_fattening.png
- ConsiderStage 5 or more obs/Sensitivity_WaterAcid_at_stage_fattening.png
- IgnoreStage 5 or more obs/
- IgnoreStage 5 or more obs/.Rhistory
- IgnoreStage 5 or more obs/data_in/
- IgnoreStage 5 or more obs/data_in/ArticleIds.csv
- IgnoreStage 5 or more obs/data_in/BiosecurityMeasures.csv
- IgnoreStage 5 or more obs/data_in/LiteraturData_Prepared.csv
- IgnoreStage 5 or more obs/data_out/
- IgnoreStage 5 or more obs/Forest_AiAo_ignore_stage.png
- IgnoreStage 5 or more obs/Forest_Disinfection_ignore_stage.png
- IgnoreStage 5 or more obs/Forest_FeedAcid_ignore_stage.png
- IgnoreStage 5 or more obs/forest_plots_with_metafor.R
- IgnoreStage 5 or more obs/Forest_RodentControl_ignore_stage.png
- IgnoreStage 5 or more obs/Forest_WaterAcid_ignore_stage.png
- IgnoreStage 5 or more obs/Funnel_AiAo_ignore_stage.png
- IgnoreStage 5 or more obs/Funnel_Disinfection_ignore_stage.png
- IgnoreStage 5 or more obs/Funnel_FeedAcid_ignore_stage.png
- IgnoreStage 5 or more obs/Funnel_RodentControl_ignore_stage.png
- IgnoreStage 5 or more obs/Funnel_WaterAcid_ignore_stage.png
- IgnoreStage 5 or more obs/gpl-3.0.txt
- IgnoreStage 5 or more obs/R_functions/
- IgnoreStage 5 or more obs/R_functions/.Rhistory
- IgnoreStage 5 or more obs/R_functions/get_ci.R
- IgnoreStage 5 or more obs/R_functions/get_se.R
- IgnoreStage 5 or more obs/R_functions/import_data.R
- IgnoreStage 5 or more obs/R_functions/summarise_estimates.R
- IgnoreStage 5 or more obs/Sensitivity_AiAo_ignore_stage.png
- IgnoreStage 5 or more obs/Sensitivity_Disinfection_ignore_stage.png
- IgnoreStage 5 or more obs/Sensitivity_FeedAcid_ignore_stage.png
- IgnoreStage 5 or more obs/Sensitivity_RodentControl_ignore_stage.png
- IgnoreStage 5 or more obs/Sensitivity_WaterAcid_ignore_stage.png
- IgnoreStage 5 or more obs_WITHOUT_S_Da15/
- IgnoreStage 5 or more obs_WITHOUT_S_Da15/data_in/
- IgnoreStage 5 or more obs_WITHOUT_S_Da15/data_in/ArticleIds.csv
- IgnoreStage 5 or more obs_WITHOUT_S_Da15/data_in/BiosecurityMeasures.csv
- IgnoreStage 5 or more obs_WITHOUT_S_Da15/data_in/LiteraturData_Prepared.csv
- IgnoreStage 5 or more obs_WITHOUT_S_Da15/data_out/
- IgnoreStage 5 or more obs_WITHOUT_S_Da15/Forest_AiAo_ignore_stage.png
- IgnoreStage 5 or more obs_WITHOUT_S_Da15/Forest_Disinfection_ignore_stage.png
- IgnoreStage 5 or more obs_WITHOUT_S_Da15/Forest_FeedAcid_ignore_stage.png
- IgnoreStage 5 or more obs_WITHOUT_S_Da15/forest_plots_with_metafor.R
- IgnoreStage 5 or more obs_WITHOUT_S_Da15/Forest_RodentControl_ignore_stage.png
- IgnoreStage 5 or more obs_WITHOUT_S_Da15/Forest_WaterAcid_ignore_stage.png
- IgnoreStage 5 or more obs_WITHOUT_S_Da15/gpl-3.0.txt
- IgnoreStage 5 or more obs_WITHOUT_S_Da15/R_functions/
- IgnoreStage 5 or more obs_WITHOUT_S_Da15/R_functions/.Rhistory
- IgnoreStage 5 or more obs_WITHOUT_S_Da15/R_functions/get_ci.R
- IgnoreStage 5 or more obs_WITHOUT_S_Da15/R_functions/get_se.R
- IgnoreStage 5 or more obs_WITHOUT_S_Da15/R_functions/import_data.R
- IgnoreStage 5 or more obs_WITHOUT_S_Da15/R_functions/summarise_estimates.R
- README.txt
