# Supplementary material for: Biosecurity measures reducing Salmonella spp. and hepatitis E virus prevalence in pig farms—a systematic review and meta-analysis
Source: Front Vet Sci. 2024 Dec 23;11:1494870. doi: 10.3389/fvets.2024.1494870 (PMC11701885; doi:10.3389/fvets.2024.1494870)
Supplement: Supplementary file 1 [file Data_Sheet_1.zip › ConsiderStage 5 or more obs/DataAnalysis.log]

-->>
2024-04-10 10:40:11 : Data import started ...
 ... omitted 1 observations with incomplete or incorrect effect information  -  !?
 ... extracted effect estimates from raw data for 126 observations
     and as published estimates for 34 observations
 ... 1 ArticleIds only in artId_csv or only in data_csv  -  !?
 ... Data extraction not done for 1 not excluded articles  -  !?
 ... 0 biosecurity measures of data_csv not defined in bm_csv  -  ok
 ... Number of biosecurity measures extracted: 55
 ... Median number of observations per biosecurity measure: 2 (range: 1 -- 25)
 ... Median number of observations per category: 16 (range: 4 -- 45)
 ... Number of observations for Salmonella / HEV: 144 / 13
2024-04-10 10:40:14 : ... data import finished

-->>
2024-04-12 07:38:39 : Data import started ...
 ... omitted 1 observations with incomplete or incorrect effect information  -  !?
 ... extracted effect estimates from raw data for 126 observations
     and as published estimates for 34 observations
 ... 1 ArticleIds only in artId_csv or only in data_csv  -  !?
 ... Data extraction not done for 1 not excluded articles  -  !?
 ... 0 biosecurity measures of data_csv not defined in bm_csv  -  ok
 ... Number of biosecurity measures extracted: 55
 ... Median number of observations per biosecurity measure: 2 (range: 1 -- 25)
 ... Median number of observations per category: 16 (range: 4 -- 45)
 ... Number of observations for Salmonella / HEV: 144 / 13
2024-04-12 07:38:40 : ... data import finished

-->>
2024-04-12 07:53:55 : Data import started ...
 ... omitted 1 observations with incomplete or incorrect effect information  -  !?
 ... extracted effect estimates from raw data for 126 observations
     and as published estimates for 34 observations
 ... 1 ArticleIds only in artId_csv or only in data_csv  -  !?
 ... Data extraction not done for 1 not excluded articles  -  !?
 ... 0 biosecurity measures of data_csv not defined in bm_csv  -  ok
 ... Number of biosecurity measures extracted: 55
 ... Median number of observations per biosecurity measure: 2 (range: 1 -- 25)
 ... Median number of observations per category: 16 (range: 4 -- 45)
 ... Number of observations for Salmonella / HEV: 144 / 13
2024-04-12 07:53:58 : ... data import finished

-->>
2024-04-12 08:25:27 : Data import started ...
 ... omitted 1 observations with incomplete or incorrect effect information  -  !?
 ... extracted effect estimates from raw data for 126 observations
     and as published estimates for 34 observations
 ... 1 ArticleIds only in artId_csv or only in data_csv  -  !?
 ... Data extraction not done for 1 not excluded articles  -  !?
 ... 0 biosecurity measures of data_csv not defined in bm_csv  -  ok
 ... Number of biosecurity measures extracted: 55
 ... Median number of observations per biosecurity measure: 2 (range: 1 -- 25)
 ... Median number of observations per category: 16 (range: 4 -- 45)
 ... Number of observations for Salmonella / HEV: 144 / 13
2024-04-12 08:25:30 : ... data import finished

-->>
2024-04-12 09:22:12 : Data import started ...
 ... omitted 1 observations with incomplete or incorrect effect information  -  !?
 ... extracted effect estimates from raw data for 126 observations
     and as published estimates for 34 observations
 ... 1 ArticleIds only in artId_csv or only in data_csv  -  !?
 ... Data extraction not done for 1 not excluded articles  -  !?
 ... 0 biosecurity measures of data_csv not defined in bm_csv  -  ok
 ... Number of biosecurity measures extracted: 55
 ... Median number of observations per biosecurity measure: 2 (range: 1 -- 25)
 ... Median number of observations per category: 16 (range: 4 -- 45)
 ... Number of observations for Salmonella / HEV: 144 / 13
2024-04-12 09:22:15 : ... data import finished

-->>
2024-04-12 09:23:05 : Data import started ...
 ... omitted 1 observations with incomplete or incorrect effect information  -  !?
 ... extracted effect estimates from raw data for 126 observations
     and as published estimates for 34 observations
 ... 1 ArticleIds only in artId_csv or only in data_csv  -  !?
 ... Data extraction not done for 1 not excluded articles  -  !?
 ... 0 biosecurity measures of data_csv not defined in bm_csv  -  ok
 ... Number of biosecurity measures extracted: 55
 ... Median number of observations per biosecurity measure: 2 (range: 1 -- 25)
 ... Median number of observations per category: 16 (range: 4 -- 45)
 ... Number of observations for Salmonella / HEV: 144 / 13
2024-04-12 09:23:05 : ... data import finished

-->>
2024-04-12 15:06:12 : Data import started ...
 ... omitted 1 observations with incomplete or incorrect effect information  -  !?
 ... extracted effect estimates from raw data for 126 observations
     and as published estimates for 34 observations
 ... 1 ArticleIds only in artId_csv or only in data_csv  -  !?
 ... Data extraction not done for 1 not excluded articles  -  !?
 ... 0 biosecurity measures of data_csv not defined in bm_csv  -  ok
 ... Number of biosecurity measures extracted: 55
 ... Median number of observations per biosecurity measure: 2 (range: 1 -- 25)
 ... Median number of observations per category: 16 (range: 4 -- 45)
 ... Number of observations for Salmonella / HEV: 144 / 13
2024-04-12 15:06:15 : ... data import finished

-->>
2024-04-12 15:10:13 : Data import started ...
 ... omitted 1 observations with incomplete or incorrect effect information  -  !?
 ... extracted effect estimates from raw data for 126 observations
     and as published estimates for 34 observations
 ... 1 ArticleIds only in artId_csv or only in data_csv  -  !?
 ... Data extraction not done for 1 not excluded articles  -  !?
 ... 0 biosecurity measures of data_csv not defined in bm_csv  -  ok
 ... Number of biosecurity measures extracted: 55
 ... Median number of observations per biosecurity measure: 2 (range: 1 -- 25)
 ... Median number of observations per category: 16 (range: 4 -- 45)
 ... Number of observations for Salmonella / HEV: 144 / 13
2024-04-12 15:10:14 : ... data import finished

-->>
2024-04-12 15:16:14 : Data import started ...
 ... omitted 1 observations with incomplete or incorrect effect information  -  !?
 ... extracted effect estimates from raw data for 126 observations
     and as published estimates for 34 observations
 ... 1 ArticleIds only in artId_csv or only in data_csv  -  !?
 ... Data extraction not done for 1 not excluded articles  -  !?
 ... 0 biosecurity measures of data_csv not defined in bm_csv  -  ok
 ... Number of biosecurity measures extracted: 55
 ... Median number of observations per biosecurity measure: 2 (range: 1 -- 25)
 ... Median number of observations per category: 16 (range: 4 -- 45)
 ... Number of observations for Salmonella / HEV: 144 / 13
2024-04-12 15:16:15 : ... data import finished

-->>
2024-04-12 15:20:36 : Data import started ...
 ... omitted 1 observations with incomplete or incorrect effect information  -  !?
 ... extracted effect estimates from raw data for 126 observations
     and as published estimates for 34 observations
 ... 1 ArticleIds only in artId_csv or only in data_csv  -  !?
 ... Data extraction not done for 1 not excluded articles  -  !?
 ... 0 biosecurity measures of data_csv not defined in bm_csv  -  ok
 ... Number of biosecurity measures extracted: 55
 ... Median number of observations per biosecurity measure: 2 (range: 1 -- 25)
 ... Median number of observations per category: 16 (range: 4 -- 45)
 ... Number of observations for Salmonella / HEV: 144 / 13
2024-04-12 15:20:37 : ... data import finished

-->>
2024-04-12 15:20:51 : Data import started ...
 ... omitted 1 observations with incomplete or incorrect effect information  -  !?
 ... extracted effect estimates from raw data for 126 observations
     and as published estimates for 34 observations
 ... 1 ArticleIds only in artId_csv or only in data_csv  -  !?
 ... Data extraction not done for 1 not excluded articles  -  !?
 ... 0 biosecurity measures of data_csv not defined in bm_csv  -  ok
 ... Number of biosecurity measures extracted: 55
 ... Median number of observations per biosecurity measure: 2 (range: 1 -- 25)
 ... Median number of observations per category: 16 (range: 4 -- 45)
 ... Number of observations for Salmonella / HEV: 144 / 13
2024-04-12 15:20:51 : ... data import finished

-->>
2024-04-12 15:21:34 : Data import started ...
 ... omitted 1 observations with incomplete or incorrect effect information  -  !?
 ... extracted effect estimates from raw data for 126 observations
     and as published estimates for 34 observations
 ... 1 ArticleIds only in artId_csv or only in data_csv  -  !?
 ... Data extraction not done for 1 not excluded articles  -  !?
 ... 0 biosecurity measures of data_csv not defined in bm_csv  -  ok
 ... Number of biosecurity measures extracted: 55
 ... Median number of observations per biosecurity measure: 2 (range: 1 -- 25)
 ... Median number of observations per category: 16 (range: 4 -- 45)
 ... Number of observations for Salmonella / HEV: 144 / 13
2024-04-12 15:21:34 : ... data import finished

-->>
2024-04-12 15:29:20 : Data import started ...
 ... omitted 1 observations with incomplete or incorrect effect information  -  !?
 ... extracted effect estimates from raw data for 126 observations
     and as published estimates for 34 observations
 ... 1 ArticleIds only in artId_csv or only in data_csv  -  !?
 ... Data extraction not done for 1 not excluded articles  -  !?
 ... 0 biosecurity measures of data_csv not defined in bm_csv  -  ok
 ... Number of biosecurity measures extracted: 55
 ... Median number of observations per biosecurity measure: 2 (range: 1 -- 25)
 ... Median number of observations per category: 16 (range: 4 -- 45)
 ... Number of observations for Salmonella / HEV: 144 / 13
2024-04-12 15:29:21 : ... data import finished

-->>
2024-04-12 15:57:46 : Data import started ...
 ... omitted 1 observations with incomplete or incorrect effect information  -  !?
 ... extracted effect estimates from raw data for 126 observations
     and as published estimates for 34 observations
 ... 1 ArticleIds only in artId_csv or only in data_csv  -  !?
 ... Data extraction not done for 1 not excluded articles  -  !?
 ... 0 biosecurity measures of data_csv not defined in bm_csv  -  ok
 ... Number of biosecurity measures extracted: 55
 ... Median number of observations per biosecurity measure: 2 (range: 1 -- 25)
 ... Median number of observations per category: 16 (range: 4 -- 45)
 ... Number of observations for Salmonella / HEV: 144 / 13
2024-04-12 15:57:46 : ... data import finished

-->>
2024-04-12 16:11:56 : Data import started ...
 ... omitted 4 observations with incomplete or incorrect effect information  -  !?
 ... extracted effect estimates from raw data for 120 observations
     and as published estimates for 37 observations
 ... 68 ArticleIds only in artId_csv or only in data_csv  -  !?
 ... Data extraction not done for 35 not excluded articles  -  !?
 ... 54 biosecurity measures of data_csv not defined in bm_csv  -  !?
 ... Number of biosecurity measures extracted: 55
 ... Median number of observations per biosecurity measure: 2 (range: 1 -- 25)
 ... Median number of observations per category: 78.5 (range: 3 -- 154)
 ... Number of observations for Salmonella / HEV: 141 / 
2024-04-12 16:11:57 : ... data import finished

-->>
2024-04-12 16:12:09 : Data import started ...
 ... omitted 4 observations with incomplete or incorrect effect information  -  !?
 ... extracted effect estimates from raw data for 120 observations
     and as published estimates for 37 observations
 ... 68 ArticleIds only in artId_csv or only in data_csv  -  !?
 ... Data extraction not done for 35 not excluded articles  -  !?
 ... 54 biosecurity measures of data_csv not defined in bm_csv  -  !?
 ... Number of biosecurity measures extracted: 55
 ... Median number of observations per biosecurity measure: 2 (range: 1 -- 25)
 ... Median number of observations per category: 78.5 (range: 3 -- 154)
 ... Number of observations for Salmonella / HEV: 141 / 
2024-04-12 16:12:10 : ... data import finished

-->>
2024-04-12 16:12:39 : Data import started ...
 ... omitted 4 observations with incomplete or incorrect effect information  -  !?
 ... extracted effect estimates from raw data for 120 observations
     and as published estimates for 37 observations
 ... 68 ArticleIds only in artId_csv or only in data_csv  -  !?
 ... Data extraction not done for 35 not excluded articles  -  !?
 ... 54 biosecurity measures of data_csv not defined in bm_csv  -  !?
 ... Number of biosecurity measures extracted: 55
 ... Median number of observations per biosecurity measure: 2 (range: 1 -- 25)
 ... Median number of observations per category: 78.5 (range: 3 -- 154)
 ... Number of observations for Salmonella / HEV: 141 / 
2024-04-12 16:12:40 : ... data import finished

-->>
2024-04-12 16:12:59 : Data import started ...
 ... omitted 4 observations with incomplete or incorrect effect information  -  !?
 ... extracted effect estimates from raw data for 120 observations
     and as published estimates for 37 observations
 ... 68 ArticleIds only in artId_csv or only in data_csv  -  !?
 ... Data extraction not done for 35 not excluded articles  -  !?
 ... 54 biosecurity measures of data_csv not defined in bm_csv  -  !?
 ... Number of biosecurity measures extracted: 55
 ... Median number of observations per biosecurity measure: 2 (range: 1 -- 25)
 ... Median number of observations per category: 78.5 (range: 3 -- 154)
 ... Number of observations for Salmonella / HEV: 141 / 
2024-04-12 16:13:01 : ... data import finished

-->>
2024-04-12 16:15:03 : Data import started ...
 ... omitted 1 observations with incomplete or incorrect effect information  -  !?
 ... extracted effect estimates from raw data for 126 observations
     and as published estimates for 34 observations
 ... 1 ArticleIds only in artId_csv or only in data_csv  -  !?
 ... Data extraction not done for 1 not excluded articles  -  !?
 ... 0 biosecurity measures of data_csv not defined in bm_csv  -  ok
 ... Number of biosecurity measures extracted: 55
 ... Median number of observations per biosecurity measure: 2 (range: 1 -- 25)
 ... Median number of observations per category: 16 (range: 4 -- 45)
 ... Number of observations for Salmonella / HEV: 144 / 13
2024-04-12 16:15:04 : ... data import finished

-->>
2024-04-15 06:40:15 : Data import started ...
 ... omitted 1 observations with incomplete or incorrect effect information  -  !?
 ... extracted effect estimates from raw data for 126 observations
     and as published estimates for 34 observations
 ... 1 ArticleIds only in artId_csv or only in data_csv  -  !?
 ... Data extraction not done for 1 not excluded articles  -  !?
 ... 0 biosecurity measures of data_csv not defined in bm_csv  -  ok
 ... Number of biosecurity measures extracted: 55
 ... Median number of observations per biosecurity measure: 2 (range: 1 -- 25)
 ... Median number of observations per category: 16 (range: 4 -- 45)
 ... Number of observations for Salmonella / HEV: 144 / 13
2024-04-15 06:40:17 : ... data import finished

-->>
2024-04-15 06:44:41 : Data import started ...
 ... omitted 1 observations with incomplete or incorrect effect information  -  !?
 ... extracted effect estimates from raw data for 126 observations
     and as published estimates for 34 observations
 ... 1 ArticleIds only in artId_csv or only in data_csv  -  !?
 ... Data extraction not done for 1 not excluded articles  -  !?
 ... 0 biosecurity measures of data_csv not defined in bm_csv  -  ok
 ... Number of biosecurity measures extracted: 55
 ... Median number of observations per biosecurity measure: 2 (range: 1 -- 25)
 ... Median number of observations per category: 16 (range: 4 -- 45)
 ... Number of observations for Salmonella / HEV: 144 / 13
2024-04-15 06:44:43 : ... data import finished

-->>
2024-04-15 06:46:08 : Data import started ...
 ... omitted 1 observations with incomplete or incorrect effect information  -  !?
 ... extracted effect estimates from raw data for 126 observations
     and as published estimates for 34 observations
 ... 1 ArticleIds only in artId_csv or only in data_csv  -  !?
 ... Data extraction not done for 1 not excluded articles  -  !?
 ... 0 biosecurity measures of data_csv not defined in bm_csv  -  ok
 ... Number of biosecurity measures extracted: 55
 ... Median number of observations per biosecurity measure: 2 (range: 1 -- 25)
 ... Median number of observations per category: 16 (range: 4 -- 45)
 ... Number of observations for Salmonella / HEV: 144 / 13
2024-04-15 06:46:09 : ... data import finished

-->>
2024-04-15 06:58:33 : Data import started ...
 ... omitted 1 observations with incomplete or incorrect effect information  -  !?
 ... extracted effect estimates from raw data for 126 observations
     and as published estimates for 34 observations
 ... 1 ArticleIds only in artId_csv or only in data_csv  -  !?
 ... Data extraction not done for 1 not excluded articles  -  !?
 ... 0 biosecurity measures of data_csv not defined in bm_csv  -  ok
 ... Number of biosecurity measures extracted: 55
 ... Median number of observations per biosecurity measure: 2 (range: 1 -- 25)
 ... Median number of observations per category: 16 (range: 4 -- 45)
 ... Number of observations for Salmonella / HEV: 144 / 13
2024-04-15 06:58:33 : ... data import finished

-->>
2024-04-15 06:59:27 : Data import started ...
 ... omitted 1 observations with incomplete or incorrect effect information  -  !?
 ... extracted effect estimates from raw data for 126 observations
     and as published estimates for 34 observations
 ... 1 ArticleIds only in artId_csv or only in data_csv  -  !?
 ... Data extraction not done for 1 not excluded articles  -  !?
 ... 0 biosecurity measures of data_csv not defined in bm_csv  -  ok
 ... Number of biosecurity measures extracted: 55
 ... Median number of observations per biosecurity measure: 2 (range: 1 -- 25)
 ... Median number of observations per category: 16 (range: 4 -- 45)
 ... Number of observations for Salmonella / HEV: 144 / 13
2024-04-15 06:59:27 : ... data import finished

-->>
2024-04-15 08:51:34 : Data import started ...
 ... omitted 1 observations with incomplete or incorrect effect information  -  !?
 ... extracted effect estimates from raw data for 126 observations
     and as published estimates for 34 observations
 ... 1 ArticleIds only in artId_csv or only in data_csv  -  !?
 ... Data extraction not done for 1 not excluded articles  -  !?
 ... 0 biosecurity measures of data_csv not defined in bm_csv  -  ok
 ... Number of biosecurity measures extracted: 55
 ... Median number of observations per biosecurity measure: 2 (range: 1 -- 25)
 ... Median number of observations per category: 16 (range: 4 -- 45)
 ... Number of observations for Salmonella / HEV: 144 / 13
2024-04-15 08:51:34 : ... data import finished

-->>
2024-04-15 08:54:27 : Data import started ...
 ... omitted 1 observations with incomplete or incorrect effect information  -  !?
 ... extracted effect estimates from raw data for 126 observations
     and as published estimates for 34 observations
 ... 1 ArticleIds only in artId_csv or only in data_csv  -  !?
 ... Data extraction not done for 1 not excluded articles  -  !?
 ... 0 biosecurity measures of data_csv not defined in bm_csv  -  ok
 ... Number of biosecurity measures extracted: 55
 ... Median number of observations per biosecurity measure: 2 (range: 1 -- 25)
 ... Median number of observations per category: 16 (range: 4 -- 45)
 ... Number of observations for Salmonella / HEV: 144 / 13
2024-04-15 08:54:28 : ... data import finished

-->>
2024-04-15 09:28:12 : Data import started ...
 ... omitted 1 observations with incomplete or incorrect effect information  -  !?
 ... extracted effect estimates from raw data for 126 observations
     and as published estimates for 34 observations
 ... 1 ArticleIds only in artId_csv or only in data_csv  -  !?
 ... Data extraction not done for 1 not excluded articles  -  !?
 ... 0 biosecurity measures of data_csv not defined in bm_csv  -  ok
 ... Number of biosecurity measures extracted: 55
 ... Median number of observations per biosecurity measure: 2 (range: 1 -- 25)
 ... Median number of observations per category: 16 (range: 4 -- 45)
 ... Number of observations for Salmonella / HEV: 144 / 13
2024-04-15 09:28:15 : ... data import finished

-->>
2024-04-15 09:31:27 : Data import started ...
 ... omitted 1 observations with incomplete or incorrect effect information  -  !?
 ... extracted effect estimates from raw data for 126 observations
     and as published estimates for 34 observations
 ... 1 ArticleIds only in artId_csv or only in data_csv  -  !?
 ... Data extraction not done for 1 not excluded articles  -  !?
 ... 0 biosecurity measures of data_csv not defined in bm_csv  -  ok
 ... Number of biosecurity measures extracted: 55
 ... Median number of observations per biosecurity measure: 2 (range: 1 -- 25)
 ... Median number of observations per category: 16 (range: 4 -- 45)
 ... Number of observations for Salmonella / HEV: 144 / 13
2024-04-15 09:31:28 : ... data import finished

-->>
2024-04-15 09:36:35 : Data import started ...
 ... omitted 1 observations with incomplete or incorrect effect information  -  !?
 ... extracted effect estimates from raw data for 126 observations
     and as published estimates for 34 observations
 ... 1 ArticleIds only in artId_csv or only in data_csv  -  !?
 ... Data extraction not done for 1 not excluded articles  -  !?
 ... 0 biosecurity measures of data_csv not defined in bm_csv  -  ok
 ... Number of biosecurity measures extracted: 55
 ... Median number of observations per biosecurity measure: 2 (range: 1 -- 25)
 ... Median number of observations per category: 16 (range: 4 -- 45)
 ... Number of observations for Salmonella / HEV: 144 / 13
2024-04-15 09:36:38 : ... data import finished

-->>
2024-04-15 09:44:43 : Data import started ...
 ... omitted 1 observations with incomplete or incorrect effect information  -  !?
 ... extracted effect estimates from raw data for 126 observations
     and as published estimates for 34 observations
 ... 1 ArticleIds only in artId_csv or only in data_csv  -  !?
 ... Data extraction not done for 1 not excluded articles  -  !?
 ... 0 biosecurity measures of data_csv not defined in bm_csv  -  ok
 ... Number of biosecurity measures extracted: 55
 ... Median number of observations per biosecurity measure: 2 (range: 1 -- 25)
 ... Median number of observations per category: 16 (range: 4 -- 45)
 ... Number of observations for Salmonella / HEV: 144 / 13
2024-04-15 09:44:46 : ... data import finished

-->>
2024-04-15 09:49:18 : Data import started ...
 ... omitted 1 observations with incomplete or incorrect effect information  -  !?
 ... extracted effect estimates from raw data for 126 observations
     and as published estimates for 34 observations
 ... 1 ArticleIds only in artId_csv or only in data_csv  -  !?
 ... Data extraction not done for 1 not excluded articles  -  !?
 ... 0 biosecurity measures of data_csv not defined in bm_csv  -  ok
 ... Number of biosecurity measures extracted: 55
 ... Median number of observations per biosecurity measure: 2 (range: 1 -- 25)
 ... Median number of observations per category: 16 (range: 4 -- 45)
 ... Number of observations for Salmonella / HEV: 144 / 13
2024-04-15 09:49:19 : ... data import finished

-->>
2024-04-15 09:50:18 : Data import started ...
 ... omitted 1 observations with incomplete or incorrect effect information  -  !?
 ... extracted effect estimates from raw data for 126 observations
     and as published estimates for 34 observations
 ... 1 ArticleIds only in artId_csv or only in data_csv  -  !?
 ... Data extraction not done for 1 not excluded articles  -  !?
 ... 0 biosecurity measures of data_csv not defined in bm_csv  -  ok
 ... Number of biosecurity measures extracted: 55
 ... Median number of observations per biosecurity measure: 2 (range: 1 -- 25)
 ... Median number of observations per category: 16 (range: 4 -- 45)
 ... Number of observations for Salmonella / HEV: 144 / 13
2024-04-15 09:50:19 : ... data import finished

-->>
2024-04-15 09:57:51 : Data import started ...
 ... omitted 1 observations with incomplete or incorrect effect information  -  !?
 ... extracted effect estimates from raw data for 126 observations
     and as published estimates for 34 observations
 ... 1 ArticleIds only in artId_csv or only in data_csv  -  !?
 ... Data extraction not done for 1 not excluded articles  -  !?
 ... 0 biosecurity measures of data_csv not defined in bm_csv  -  ok
 ... Number of biosecurity measures extracted: 55
 ... Median number of observations per biosecurity measure: 2 (range: 1 -- 25)
 ... Median number of observations per category: 16 (range: 4 -- 45)
 ... Number of observations for Salmonella / HEV: 144 / 13
2024-04-15 09:57:53 : ... data import finished

-->>
2024-04-15 12:03:47 : Data import started ...
 ... omitted 1 observations with incomplete or incorrect effect information  -  !?
 ... extracted effect estimates from raw data for 126 observations
     and as published estimates for 34 observations
 ... 1 ArticleIds only in artId_csv or only in data_csv  -  !?
 ... Data extraction not done for 1 not excluded articles  -  !?
 ... 0 biosecurity measures of data_csv not defined in bm_csv  -  ok
 ... Number of biosecurity measures extracted: 55
 ... Median number of observations per biosecurity measure: 2 (range: 1 -- 25)
 ... Median number of observations per category: 16 (range: 4 -- 45)
 ... Number of observations for Salmonella / HEV: 144 / 13
2024-04-15 12:03:50 : ... data import finished

-->>
2024-04-15 12:07:33 : Data import started ...
 ... omitted 1 observations with incomplete or incorrect effect information  -  !?
 ... extracted effect estimates from raw data for 126 observations
     and as published estimates for 34 observations
 ... 1 ArticleIds only in artId_csv or only in data_csv  -  !?
 ... Data extraction not done for 1 not excluded articles  -  !?
 ... 0 biosecurity measures of data_csv not defined in bm_csv  -  ok
 ... Number of biosecurity measures extracted: 55
 ... Median number of observations per biosecurity measure: 2 (range: 1 -- 25)
 ... Median number of observations per category: 16 (range: 4 -- 45)
 ... Number of observations for Salmonella / HEV: 144 / 13
2024-04-15 12:07:36 : ... data import finished

-->>
2024-04-15 12:10:40 : Data import started ...
 ... omitted 1 observations with incomplete or incorrect effect information  -  !?
 ... extracted effect estimates from raw data for 126 observations
     and as published estimates for 34 observations
 ... 1 ArticleIds only in artId_csv or only in data_csv  -  !?
 ... Data extraction not done for 1 not excluded articles  -  !?
 ... 0 biosecurity measures of data_csv not defined in bm_csv  -  ok
 ... Number of biosecurity measures extracted: 55
 ... Median number of observations per biosecurity measure: 2 (range: 1 -- 25)
 ... Median number of observations per category: 16 (range: 4 -- 45)
 ... Number of observations for Salmonella / HEV: 144 / 13
2024-04-15 12:10:41 : ... data import finished

-->>
2024-04-15 12:11:58 : Data import started ...
 ... omitted 1 observations with incomplete or incorrect effect information  -  !?
 ... extracted effect estimates from raw data for 126 observations
     and as published estimates for 34 observations
 ... 1 ArticleIds only in artId_csv or only in data_csv  -  !?
 ... Data extraction not done for 1 not excluded articles  -  !?
 ... 0 biosecurity measures of data_csv not defined in bm_csv  -  ok
 ... Number of biosecurity measures extracted: 55
 ... Median number of observations per biosecurity measure: 2 (range: 1 -- 25)
 ... Median number of observations per category: 16 (range: 4 -- 45)
 ... Number of observations for Salmonella / HEV: 144 / 13
2024-04-15 12:11:59 : ... data import finished

-->>
2024-04-15 12:13:29 : Data import started ...
 ... omitted 1 observations with incomplete or incorrect effect information  -  !?
 ... extracted effect estimates from raw data for 126 observations
     and as published estimates for 34 observations
 ... 1 ArticleIds only in artId_csv or only in data_csv  -  !?
 ... Data extraction not done for 1 not excluded articles  -  !?
 ... 0 biosecurity measures of data_csv not defined in bm_csv  -  ok
 ... Number of biosecurity measures extracted: 55
 ... Median number of observations per biosecurity measure: 2 (range: 1 -- 25)
 ... Median number of observations per category: 16 (range: 4 -- 45)
 ... Number of observations for Salmonella / HEV: 144 / 13
2024-04-15 12:13:30 : ... data import finished

-->>
2024-04-15 12:14:09 : Data import started ...
 ... omitted 1 observations with incomplete or incorrect effect information  -  !?
 ... extracted effect estimates from raw data for 126 observations
     and as published estimates for 34 observations
 ... 1 ArticleIds only in artId_csv or only in data_csv  -  !?
 ... Data extraction not done for 1 not excluded articles  -  !?
 ... 0 biosecurity measures of data_csv not defined in bm_csv  -  ok
 ... Number of biosecurity measures extracted: 55
 ... Median number of observations per biosecurity measure: 2 (range: 1 -- 25)
 ... Median number of observations per category: 16 (range: 4 -- 45)
 ... Number of observations for Salmonella / HEV: 144 / 13
2024-04-15 12:14:10 : ... data import finished

-->>
2024-04-15 12:15:32 : Data import started ...
 ... omitted 1 observations with incomplete or incorrect effect information  -  !?
 ... extracted effect estimates from raw data for 126 observations
     and as published estimates for 34 observations
 ... 1 ArticleIds only in artId_csv or only in data_csv  -  !?
 ... Data extraction not done for 1 not excluded articles  -  !?
 ... 0 biosecurity measures of data_csv not defined in bm_csv  -  ok
 ... Number of biosecurity measures extracted: 55
 ... Median number of observations per biosecurity measure: 2 (range: 1 -- 25)
 ... Median number of observations per category: 16 (range: 4 -- 45)
 ... Number of observations for Salmonella / HEV: 144 / 13
2024-04-15 12:15:33 : ... data import finished

-->>
2024-04-15 12:16:09 : Data import started ...
 ... omitted 1 observations with incomplete or incorrect effect information  -  !?
 ... extracted effect estimates from raw data for 126 observations
     and as published estimates for 34 observations
 ... 1 ArticleIds only in artId_csv or only in data_csv  -  !?
 ... Data extraction not done for 1 not excluded articles  -  !?
 ... 0 biosecurity measures of data_csv not defined in bm_csv  -  ok
 ... Number of biosecurity measures extracted: 55
 ... Median number of observations per biosecurity measure: 2 (range: 1 -- 25)
 ... Median number of observations per category: 16 (range: 4 -- 45)
 ... Number of observations for Salmonella / HEV: 144 / 13
2024-04-15 12:16:10 : ... data import finished

-->>
2024-04-15 12:16:44 : Data import started ...
 ... omitted 1 observations with incomplete or incorrect effect information  -  !?
 ... extracted effect estimates from raw data for 126 observations
     and as published estimates for 34 observations
 ... 1 ArticleIds only in artId_csv or only in data_csv  -  !?
 ... Data extraction not done for 1 not excluded articles  -  !?
 ... 0 biosecurity measures of data_csv not defined in bm_csv  -  ok
 ... Number of biosecurity measures extracted: 55
 ... Median number of observations per biosecurity measure: 2 (range: 1 -- 25)
 ... Median number of observations per category: 16 (range: 4 -- 45)
 ... Number of observations for Salmonella / HEV: 144 / 13
2024-04-15 12:16:45 : ... data import finished

-->>
2024-04-15 12:19:13 : Data import started ...
 ... omitted 1 observations with incomplete or incorrect effect information  -  !?
 ... extracted effect estimates from raw data for 126 observations
     and as published estimates for 34 observations
 ... 1 ArticleIds only in artId_csv or only in data_csv  -  !?
 ... Data extraction not done for 1 not excluded articles  -  !?
 ... 0 biosecurity measures of data_csv not defined in bm_csv  -  ok
 ... Number of biosecurity measures extracted: 55
 ... Median number of observations per biosecurity measure: 2 (range: 1 -- 25)
 ... Median number of observations per category: 16 (range: 4 -- 45)
 ... Number of observations for Salmonella / HEV: 144 / 13
2024-04-15 12:19:13 : ... data import finished

-->>
2024-04-15 16:17:24 : Data import started ...
 ... omitted 1 observations with incomplete or incorrect effect information  -  !?
 ... extracted effect estimates from raw data for 126 observations
     and as published estimates for 34 observations
 ... 1 ArticleIds only in artId_csv or only in data_csv  -  !?
 ... Data extraction not done for 1 not excluded articles  -  !?
 ... 0 biosecurity measures of data_csv not defined in bm_csv  -  ok
 ... Number of biosecurity measures extracted: 55
 ... Median number of observations per biosecurity measure: 2 (range: 1 -- 25)
 ... Median number of observations per category: 16 (range: 4 -- 45)
 ... Number of observations for Salmonella / HEV: 144 / 13
2024-04-15 16:17:26 : ... data import finished

-->>
2024-10-16 16:58:17 : Data import started ...
 ... omitted 1 observations with incomplete or incorrect effect information  -  !?
 ... extracted effect estimates from raw data for 126 observations
     and as published estimates for 34 observations
 ... 1 ArticleIds only in artId_csv or only in data_csv  -  !?
 ... Data extraction not done for 1 not excluded articles  -  !?
 ... 0 biosecurity measures of data_csv not defined in bm_csv  -  ok
 ... Number of biosecurity measures extracted: 55
 ... Median number of observations per biosecurity measure: 2 (range: 1 -- 25)
 ... Median number of observations per category: 16 (range: 4 -- 45)
 ... Number of observations for Salmonella / HEV: 144 / 13
2024-10-16 16:58:20 : ... data import finished

-->>
2024-10-16 17:13:25 : Data import started ...
 ... omitted 1 observations with incomplete or incorrect effect information  -  !?
 ... extracted effect estimates from raw data for 126 observations
     and as published estimates for 34 observations
 ... 1 ArticleIds only in artId_csv or only in data_csv  -  !?
 ... Data extraction not done for 1 not excluded articles  -  !?
 ... 0 biosecurity measures of data_csv not defined in bm_csv  -  ok
 ... Number of biosecurity measures extracted: 55
 ... Median number of observations per biosecurity measure: 2 (range: 1 -- 25)
 ... Median number of observations per category: 16 (range: 4 -- 45)
 ... Number of observations for Salmonella / HEV: 144 / 13
2024-10-16 17:13:26 : ... data import finished

-->>
2024-10-18 06:22:59 : Data import started ...
 ... omitted 1 observations with incomplete or incorrect effect information  -  !?
 ... extracted effect estimates from raw data for 126 observations
     and as published estimates for 34 observations
 ... 1 ArticleIds only in artId_csv or only in data_csv  -  !?
 ... Data extraction not done for 1 not excluded articles  -  !?
 ... 0 biosecurity measures of data_csv not defined in bm_csv  -  ok
 ... Number of biosecurity measures extracted: 55
 ... Median number of observations per biosecurity measure: 2 (range: 1 -- 25)
 ... Median number of observations per category: 16 (range: 4 -- 45)
 ... Number of observations for Salmonella / HEV: 144 / 13
2024-10-18 06:23:00 : ... data import finished

-->>
2024-10-18 06:27:55 : Data import started ...
 ... omitted 1 observations with incomplete or incorrect effect information  -  !?
 ... extracted effect estimates from raw data for 126 observations
     and as published estimates for 34 observations
 ... 1 ArticleIds only in artId_csv or only in data_csv  -  !?
 ... Data extraction not done for 1 not excluded articles  -  !?
 ... 0 biosecurity measures of data_csv not defined in bm_csv  -  ok
 ... Number of biosecurity measures extracted: 55
 ... Median number of observations per biosecurity measure: 2 (range: 1 -- 25)
 ... Median number of observations per category: 16 (range: 4 -- 45)
 ... Number of observations for Salmonella / HEV: 144 / 13
2024-10-18 06:27:55 : ... data import finished

-->>
2024-10-18 08:50:36 : Data import started ...
 ... omitted 1 observations with incomplete or incorrect effect information  -  !?
 ... extracted effect estimates from raw data for 126 observations
     and as published estimates for 34 observations
 ... 1 ArticleIds only in artId_csv or only in data_csv  -  !?
 ... Data extraction not done for 1 not excluded articles  -  !?
 ... 0 biosecurity measures of data_csv not defined in bm_csv  -  ok
 ... Number of biosecurity measures extracted: 55
 ... Median number of observations per biosecurity measure: 2 (range: 1 -- 25)
 ... Median number of observations per category: 16 (range: 4 -- 45)
 ... Number of observations for Salmonella / HEV: 144 / 13
2024-10-18 08:50:37 : ... data import finished

-->>
2024-10-18 09:38:15 : Data import started ...
 ... omitted 1 observations with incomplete or incorrect effect information  -  !?
 ... extracted effect estimates from raw data for 126 observations
     and as published estimates for 34 observations
 ... 1 ArticleIds only in artId_csv or only in data_csv  -  !?
 ... Data extraction not done for 1 not excluded articles  -  !?
 ... 0 biosecurity measures of data_csv not defined in bm_csv  -  ok
 ... Number of biosecurity measures extracted: 55
 ... Median number of observations per biosecurity measure: 2 (range: 1 -- 25)
 ... Median number of observations per category: 16 (range: 4 -- 45)
 ... Number of observations for Salmonella / HEV: 144 / 13
2024-10-18 09:38:17 : ... data import finished

-->>
2024-10-18 10:57:05 : Data import started ...
 ... omitted 1 observations with incomplete or incorrect effect information  -  !?
 ... extracted effect estimates from raw data for 126 observations
     and as published estimates for 34 observations
 ... 1 ArticleIds only in artId_csv or only in data_csv  -  !?
 ... Data extraction not done for 1 not excluded articles  -  !?
 ... 0 biosecurity measures of data_csv not defined in bm_csv  -  ok
 ... Number of biosecurity measures extracted: 55
 ... Median number of observations per biosecurity measure: 2 (range: 1 -- 25)
 ... Median number of observations per category: 16 (range: 4 -- 45)
 ... Number of observations for Salmonella / HEV: 144 / 13
2024-10-18 10:57:07 : ... data import finished

-->>
2024-10-18 14:04:50 : Data import started ...
 ... omitted 1 observations with incomplete or incorrect effect information  -  !?
 ... extracted effect estimates from raw data for 126 observations
     and as published estimates for 34 observations
 ... 1 ArticleIds only in artId_csv or only in data_csv  -  !?
 ... Data extraction not done for 1 not excluded articles  -  !?
 ... 0 biosecurity measures of data_csv not defined in bm_csv  -  ok
 ... Number of biosecurity measures extracted: 55
 ... Median number of observations per biosecurity measure: 2 (range: 1 -- 25)
 ... Median number of observations per category: 16 (range: 4 -- 45)
 ... Number of observations for Salmonella / HEV: 144 / 13
2024-10-18 14:04:53 : ... data import finished

-->>
2024-10-18 14:07:50 : Data import started ...
 ... omitted 1 observations with incomplete or incorrect effect information  -  !?
 ... extracted effect estimates from raw data for 126 observations
     and as published estimates for 34 observations
 ... 1 ArticleIds only in artId_csv or only in data_csv  -  !?
 ... Data extraction not done for 1 not excluded articles  -  !?
 ... 0 biosecurity measures of data_csv not defined in bm_csv  -  ok
 ... Number of biosecurity measures extracted: 55
 ... Median number of observations per biosecurity measure: 2 (range: 1 -- 25)
 ... Median number of observations per category: 16 (range: 4 -- 45)
 ... Number of observations for Salmonella / HEV: 144 / 13
2024-10-18 14:07:52 : ... data import finished

-->>
2024-10-18 14:41:29 : Data import started ...
 ... omitted 1 observations with incomplete or incorrect effect information  -  !?
 ... extracted effect estimates from raw data for 126 observations
     and as published estimates for 34 observations
 ... 1 ArticleIds only in artId_csv or only in data_csv  -  !?
 ... Data extraction not done for 1 not excluded articles  -  !?
 ... 0 biosecurity measures of data_csv not defined in bm_csv  -  ok
 ... Number of biosecurity measures extracted: 55
 ... Median number of observations per biosecurity measure: 2 (range: 1 -- 25)
 ... Median number of observations per category: 16 (range: 4 -- 45)
 ... Number of observations for Salmonella / HEV: 144 / 13
2024-10-18 14:41:30 : ... data import finished

-->>
2024-10-18 14:41:45 : Data import started ...
 ... omitted 1 observations with incomplete or incorrect effect information  -  !?
 ... extracted effect estimates from raw data for 126 observations
     and as published estimates for 34 observations
 ... 1 ArticleIds only in artId_csv or only in data_csv  -  !?
 ... Data extraction not done for 1 not excluded articles  -  !?
 ... 0 biosecurity measures of data_csv not defined in bm_csv  -  ok
 ... Number of biosecurity measures extracted: 55
 ... Median number of observations per biosecurity measure: 2 (range: 1 -- 25)
 ... Median number of observations per category: 16 (range: 4 -- 45)
 ... Number of observations for Salmonella / HEV: 144 / 13
2024-10-18 14:41:47 : ... data import finished

-->>
2024-10-18 14:54:01 : Data import started ...
 ... omitted 1 observations with incomplete or incorrect effect information  -  !?
 ... extracted effect estimates from raw data for 126 observations
     and as published estimates for 34 observations
 ... 1 ArticleIds only in artId_csv or only in data_csv  -  !?
 ... Data extraction not done for 1 not excluded articles  -  !?
 ... 0 biosecurity measures of data_csv not defined in bm_csv  -  ok
 ... Number of biosecurity measures extracted: 55
 ... Median number of observations per biosecurity measure: 2 (range: 1 -- 25)
 ... Median number of observations per category: 16 (range: 4 -- 45)
 ... Number of observations for Salmonella / HEV: 144 / 13
2024-10-18 14:54:02 : ... data import finished

-->>
2024-10-30 12:51:28 : Data import started ...
 ... omitted 1 observations with incomplete or incorrect effect information  -  !?
 ... extracted effect estimates from raw data for 126 observations
     and as published estimates for 34 observations
 ... 1 ArticleIds only in artId_csv or only in data_csv  -  !?
 ... Data extraction not done for 1 not excluded articles  -  !?
 ... 0 biosecurity measures of data_csv not defined in bm_csv  -  ok
 ... Number of biosecurity measures extracted: 55
 ... Median number of observations per biosecurity measure: 2 (range: 1 -- 25)
 ... Median number of observations per category: 16 (range: 4 -- 45)
 ... Number of observations for Salmonella / HEV: 144 / 13
2024-10-30 12:51:30 : ... data import finished

-->>
2024-10-30 13:33:58 : Data import started ...
 ... omitted 1 observations with incomplete or incorrect effect information  -  !?
 ... extracted effect estimates from raw data for 126 observations
     and as published estimates for 34 observations
 ... 1 ArticleIds only in artId_csv or only in data_csv  -  !?
 ... Data extraction not done for 1 not excluded articles  -  !?
 ... 0 biosecurity measures of data_csv not defined in bm_csv  -  ok
 ... Number of biosecurity measures extracted: 55
 ... Median number of observations per biosecurity measure: 2 (range: 1 -- 25)
 ... Median number of observations per category: 16 (range: 4 -- 45)
 ... Number of observations for Salmonella / HEV: 144 / 13
2024-10-30 13:33:59 : ... data import finished

-->>
2024-10-30 13:35:19 : Data import started ...
 ... omitted 1 observations with incomplete or incorrect effect information  -  !?
 ... extracted effect estimates from raw data for 126 observations
     and as published estimates for 34 observations
 ... 1 ArticleIds only in artId_csv or only in data_csv  -  !?
 ... Data extraction not done for 1 not excluded articles  -  !?
 ... 0 biosecurity measures of data_csv not defined in bm_csv  -  ok
 ... Number of biosecurity measures extracted: 55
 ... Median number of observations per biosecurity measure: 2 (range: 1 -- 25)
 ... Median number of observations per category: 16 (range: 4 -- 45)
 ... Number of observations for Salmonella / HEV: 144 / 13
2024-10-30 13:35:20 : ... data import finished

-->>
2024-10-30 13:35:53 : Data import started ...
 ... omitted 1 observations with incomplete or incorrect effect information  -  !?
 ... extracted effect estimates from raw data for 126 observations
     and as published estimates for 34 observations
 ... 1 ArticleIds only in artId_csv or only in data_csv  -  !?
 ... Data extraction not done for 1 not excluded articles  -  !?
 ... 0 biosecurity measures of data_csv not defined in bm_csv  -  ok
 ... Number of biosecurity measures extracted: 55
 ... Median number of observations per biosecurity measure: 2 (range: 1 -- 25)
 ... Median number of observations per category: 16 (range: 4 -- 45)
 ... Number of observations for Salmonella / HEV: 144 / 13
2024-10-30 13:35:54 : ... data import finished

-->>
2024-11-01 13:38:22 : Data import started ...
 ... omitted 1 observations with incomplete or incorrect effect information  -  !?
 ... extracted effect estimates from raw data for 126 observations
     and as published estimates for 34 observations
 ... 1 ArticleIds only in artId_csv or only in data_csv  -  !?
 ... Data extraction not done for 1 not excluded articles  -  !?
 ... 0 biosecurity measures of data_csv not defined in bm_csv  -  ok
 ... Number of biosecurity measures extracted: 55
 ... Median number of observations per biosecurity measure: 2 (range: 1 -- 25)
 ... Median number of observations per category: 16 (range: 4 -- 45)
 ... Number of observations for Salmonella / HEV: 144 / 13
2024-11-01 13:38:23 : ... data import finished

-->>
2024-11-01 13:43:19 : Data import started ...
 ... omitted 1 observations with incomplete or incorrect effect information  -  !?
 ... extracted effect estimates from raw data for 126 observations
     and as published estimates for 34 observations
 ... 1 ArticleIds only in artId_csv or only in data_csv  -  !?
 ... Data extraction not done for 1 not excluded articles  -  !?
 ... 0 biosecurity measures of data_csv not defined in bm_csv  -  ok
 ... Number of biosecurity measures extracted: 55
 ... Median number of observations per biosecurity measure: 2 (range: 1 -- 25)
 ... Median number of observations per category: 16 (range: 4 -- 45)
 ... Number of observations for Salmonella / HEV: 144 / 13
2024-11-01 13:43:20 : ... data import finished

-->>
2024-11-01 14:02:33 : Data import started ...
 ... omitted 1 observations with incomplete or incorrect effect information  -  !?
 ... extracted effect estimates from raw data for 126 observations
     and as published estimates for 34 observations
 ... 1 ArticleIds only in artId_csv or only in data_csv  -  !?
 ... Data extraction not done for 1 not excluded articles  -  !?
 ... 0 biosecurity measures of data_csv not defined in bm_csv  -  ok
 ... Number of biosecurity measures extracted: 55
 ... Median number of observations per biosecurity measure: 2 (range: 1 -- 25)
 ... Median number of observations per category: 16 (range: 4 -- 45)
 ... Number of observations for Salmonella / HEV: 144 / 13
2024-11-01 14:02:34 : ... data import finished

-->>
2024-11-01 15:37:56 : Data import started ...
 ... omitted 1 observations with incomplete or incorrect effect information  -  !?
 ... extracted effect estimates from raw data for 126 observations
     and as published estimates for 34 observations
 ... 1 ArticleIds only in artId_csv or only in data_csv  -  !?
 ... Data extraction not done for 1 not excluded articles  -  !?
 ... 0 biosecurity measures of data_csv not defined in bm_csv  -  ok
 ... Number of biosecurity measures extracted: 55
 ... Median number of observations per biosecurity measure: 2 (range: 1 -- 25)
 ... Median number of observations per category: 16 (range: 4 -- 45)
 ... Number of observations for Salmonella / HEV: 144 / 13
2024-11-01 15:37:58 : ... data import finished

-->>
2024-11-01 15:49:41 : Data import started ...
 ... omitted 1 observations with incomplete or incorrect effect information  -  !?
 ... extracted effect estimates from raw data for 126 observations
     and as published estimates for 34 observations
 ... 1 ArticleIds only in artId_csv or only in data_csv  -  !?
 ... Data extraction not done for 1 not excluded articles  -  !?
 ... 0 biosecurity measures of data_csv not defined in bm_csv  -  ok
 ... Number of biosecurity measures extracted: 55
 ... Median number of observations per biosecurity measure: 2 (range: 1 -- 25)
 ... Median number of observations per category: 16 (range: 4 -- 45)
 ... Number of observations for Salmonella / HEV: 144 / 13
2024-11-01 15:49:43 : ... data import finished

-->>
2024-11-01 16:51:22 : Data import started ...
 ... omitted 1 observations with incomplete or incorrect effect information  -  !?
 ... extracted effect estimates from raw data for 126 observations
     and as published estimates for 34 observations
 ... 1 ArticleIds only in artId_csv or only in data_csv  -  !?
 ... Data extraction not done for 1 not excluded articles  -  !?
 ... 0 biosecurity measures of data_csv not defined in bm_csv  -  ok
 ... Number of biosecurity measures extracted: 55
 ... Median number of observations per biosecurity measure: 2 (range: 1 -- 25)
 ... Median number of observations per category: 16 (range: 4 -- 45)
 ... Number of observations for Salmonella / HEV: 144 / 13
2024-11-01 16:51:24 : ... data import finished

-->>
2024-11-06 09:38:59 : Data import started ...
 ... omitted 1 observations with incomplete or incorrect effect information  -  !?
 ... extracted effect estimates from raw data for 126 observations
     and as published estimates for 34 observations
 ... 1 ArticleIds only in artId_csv or only in data_csv  -  !?
 ... Data extraction not done for 1 not excluded articles  -  !?
 ... 0 biosecurity measures of data_csv not defined in bm_csv  -  ok
 ... Number of biosecurity measures extracted: 55
 ... Median number of observations per biosecurity measure: 2 (range: 1 -- 25)
 ... Median number of observations per category: 16 (range: 4 -- 45)
 ... Number of observations for Salmonella / HEV: 144 / 13
2024-11-06 09:39:02 : ... data import finished
