# Supplementary material for: Biosecurity measures reducing Salmonella spp. and hepatitis E virus prevalence in pig farms—a systematic review and meta-analysis
Source: Front Vet Sci. 2024 Dec 23;11:1494870. doi: 10.3389/fvets.2024.1494870 (PMC11701885; doi:10.3389/fvets.2024.1494870)
Supplement: Supplementary file 1 [file Data_Sheet_1.zip › ConsiderStage 5 or more obs/data_in/ArticleIds.csv]

ArticleId	Publication	Excluded
E_Am1	Mechanical transmission of enterotoxigenicEscherichia coli to weaned pigs by people, and biosecurity procedures that prevented such transmission.
E_Ts8	The effect of organic acids on the control of porcine post-weaning diarrhoea
H_Ca3	Hepatitis E Virus: A Cross-Sectional Serological and Virological Study in Pigs and Humans at Zoonotic Risk within a High-Density Pig Farming Area
H_Lo3	Risk factors associated with hepatitis E virus in pigs from different production systems
H_Pa5	Seroprevalence and phylogenetic characterization of hepatitis E virus in pig farms in Southern Italy
H_Wa5	Risk factors associated with the presence of hepatitis E virus in livers and seroprevalence in slaughter-age pigs: a retrospective study of 90 swine farms in France
S_Al19	Results of the German Investigation in the EU Project \"Salmonella in Pork (Salinpork)\" - Part 1: Farm investigations."
S_Ar5	Effect of the Addition of Organic Acids in Drinking Water or Feed During Part of the Finishing Period on the Prevalence of Salmonella in Finishing Pigs
S_Be27	Risk factors for Salmonella enterica subsp. enterica shedding by market-age pigs in French farrow-to-finish herds.
S_Ca15	Salmonella in fattening pigs in Reunion Island: herd prevalence and risk factors for infection
S_Ce5	Longitudinal study describing time to Salmonella seroconversion in piglets on three farrow-to-finish farms
S_Co13	Assessing risk profiles for Salmonella serotypes in breeding pig operations in Portugal using a Bayesian hierarchical model
S_Cr2	Effect of acidified feed on the prevalence of Salmonella in market-age pigs
S_Da15	Prevalence of Salmonella in finishing swine raised in different production systems in North Carolina, USA
S_Da16	Risk of shedding Salmonella organisms by market-age hogs in a barn with open-flush gutters
S_Do12	Prevalence and risk factors for Lawsonia intracellularis, Brachyspira hyodysenteriae and Salmonella spp. in finishing pigs in Polish farrow-to-finish swine herds
S_Ef1	Analysis of the baseline survey on the prevalence of Salmonella in holdings with breeding pigs, in the EU, 2008 - Part B: Factors associated with Salmonella pen positivity
S_Fa8	Recherche des facteurs de risque de l'excretion de Salmonella enterica par les porcs en croissance. Enquête épidémiologique analytique en élevage naisseur-engraisseur
S_Ga5	Herd-level risk factors for faecal shedding of Salmonella enterica in Spanish fattening pigs
S_Ma12	Evaluation of an enhanced cleaning and disinfection protocol in Salmonella contaminated pig holdings in the United Kingdom
S_Me20	Salmonella seroprevalence in different pig production systems
S_No6	Risk factors for the herd-level bacteriologic prevalence of Salmonella in Belgian slaughter pigs
S_Po5	Multilevel analysis of risk factors for Salmonella shedding in Ontario finishing pigs
S_Ra15	Farm-level risk factors for the presence of Salmonella in 89 Alberta swine-finishing barns
S_Ru5	The synergistic effect of organic acids, phytochemicals and a permeabilizing complex reduces Salmonella Typhimurium 1,4,[5],12:i-shedding in pigs
S_Sa10	Relationship between Salmonella infection, shedding and serology in fattening pigs in low-moderate prevalence areas
S_Sm6	How do pig farms maintain low Salmonella prevalence: a case-control study
S_St6	Data-quality issues and alternative variable-screening methods in a questionnaire-based study on subclinical Salmonella enterica infection in Danish pig herds
S_Tw1	Association between biosecurity and Salmonella species prevalence on English pig farms
S_Va3	Administration of acidified drinking water to finishing pigs in order to prevent Salmonella infections
S_Va8	Herd level husbandry factors associated with the serological Salmonella prevalence in finishing pig herds in The Netherlands
S_Vi9	Salmonellosis in Finishing Pigs in Spain: Prevalence, Antimicrobial Agent Susceptibilities, and Risk Factor Analysis
S_Wi2	Distribution of Salmonella serovars in breeding, nursery, and grow-to-finish pigs, and risk factors for shedding in ten farrow-to-finish swine farms in Alberta and Saskatchewan
S_Wi6	Effect of a microencapsulated feed additive of lactic and formic acid on the prevalence of Salmonella in pigs arriving at the abattoir
S_Go12	Main risk factors for Salmonella-infections in pigs in north-western Germany
