# Supplementary material for: Biosecurity measures reducing Salmonella spp. and hepatitis E virus prevalence in pig farms—a systematic review and meta-analysis
Source: Front Vet Sci. 2024 Dec 23;11:1494870. doi: 10.3389/fvets.2024.1494870 (PMC11701885; doi:10.3389/fvets.2024.1494870)
Supplement: Supplementary file 1 [file Data_Sheet_1.zip › ConsiderStage 5 or more obs/data_in/BiosecurityMeasures.csv]

BMmaincategory	BMsubcategory	BiosecurityMeasure	Definition
CleanDisinf	Clean	ChangePlaceTwice	changing place of huts/pens twice a year vs. once or less (outdoor pig farming)
CleanDisinf	Clean	CleanFreq	1 cleaning procedure per day vs. 1 per week or less
CleanDisinf	Clean	CleanFreqAnimals	frequency of removal of fecal material from sows (less than two times/day vs. more than two times a day)
CleanDisinf	Clean	Cleaning	cleaning of pens, sections, barns
CleanDisinf	CleanFeedWater	CleanDrinkers	cleaning of drinkers
CleanDisinf	CleanFeedWater	CleanFeedSystem	feed pipes/ system is cleaned
CleanDisinf	Disinf	Disinfection	disinfection
CleanDisinf	Document	UseBiosecurityPlan	Using a written hygiene/biosecurity plan vs no plan
CleanDisinf	Downtime	EmptyDry4	>4d empty and clean/dry before re-populating
CleanDisinf	Downtime	EmptyClean3	>3d empty and clean before re-populating
CleanDisinf	Downtime	EmptyClean6	>6d empty and clean before re-populating
CleanDisinf	Downtime	EmptyClean7	>7d empty and clean before re-populating
CleanDisinf	ManureRemoval	DistManureSlatFloor	Big distance between pit manure and slatted floor
CleanDisinf	ManureRemoval	EmptyManureBatch	manure free between batches
CleanDisinf	ManureRemoval	EmptyManurePitFreq	emptying of the manure pit >=0.5x/mo
CleanDisinf	ManureRemoval	ManureRemovalFreq	emptying of manure in crate >=2x/day
FeedWaterBedding	AcidUse	FeedAcid	Organic acid in feed
FeedWaterBedding	AcidUse	FeedWaterAcid	acidification of water or feed
FeedWaterBedding	AcidUse	WaterAcid	Organic acid in water
FeedWaterBedding	FeedSafety	ClosedFeedStorage	storage room for feed and equipment
FeedWaterBedding	FeedSafety	NotFeedFloor	Not distributing feed on the floor vs doing so
FeedWaterBedding	WaterOrigin	MunicipalWater	municipal or filtered water / deep well vs. Surface/ unfiltered water / superficial well
Humans	Clothing	BootDisinfection	boot disinfection
Humans	Clothing	FarmClothesBoots	farm specific clothes and/or boots are used
Humans	HygieneFacility	FarmShower	Shower-in entry to farm
Humans	HygieneFacility	HygieneLock	hygiene lock is present / defined contaminated-clean areas
Humans	HygieneFacility	WashHands	washing hands consistently yes vs. No / hands washing prior to entering the separated sections
Humans	HygieneFacility	DeliveryRoom	Hygiene lock is present / defined contaminated-clean areas
MaterialEquipment	SepEquip	EquipDisinf	disinfection of equipment
MaterialEquipment	SepEquip	FarmEquip	Not sharing farm equipment with other enterprises vs doing so
MixingPigs	AiAo	AiAo	all-in-all-out
MixingPigs	AiAo	FinisherSep	strategic movement of animals to cleaned and disinfected finishing units / separate section for finishers
MixingPigs	GroupSeparation	AgeGroups	no contacts between animals of different age groups
MixingPigs	GroupSeparation	NoContactBetweenPens	No snout contact between pens
MixingPigs	GroupSeparation	NoDrivingThroughSections	pigs are not driven through occupied barn sections
MixingPigs	GroupSeparation	NoMinglingPiglets	no mingling of piglets from different pens / litters / premises
MixingPigs	GroupSeparation	NoMinglingFatteners	no mingling of fatteners from different pens
MixingPigs	GroupSeparation	NoSickBayReenter	Not mixing sick pigs with mainstream animals after recovery vs doing that
MixingPigs	GroupSeparation	SickBay	Using dedicatedpens for sickbay vs. not
MixingPigs	PigsPerPen	LessPigsInPen12	<12 pigs per pen
MixingPigs	PigsPerPen	LessPigsInPen17	<17 pigs per pen
MixingPigs	PigsPerPen	LessPigsInPen20	?20 pigs per pen
MixingPigs	PigsPerPen	PigsInPen	number of pigs per pen
MixingPigs	PigsPerPen	PigsInPenCont	Pig density in pen as continuous outcome per 10 pigs
OtherAnimals	Carcass	SepCarcassDisposal	disposal of dead pigs out of the pig barn
OtherAnimals	ContactAvoidance	ClosedBarn	completely closed barn/ bird proof houses
OtherAnimals	ContactAvoidance	PerimeterFence	fence around the farm
OtherAnimals	PestControl	RodentControl	control of rodents
Purchase	Quarantine	Quarantine	quarantine for animal introduction
Purchase	SourcePigs	ClosedHerd	Closed herd without introduction of new pigs, vs. open herd
Purchase	SourcePigs	Less2Suppliers	number of suppliers 0-1 vs. 2 or more
Purchase	SourcePigs	Less4Suppliers	number of suppliers 0-3 vs. >3
Vehicles	FeedVehicle	VehicleFarmEntry	vehicles enter farm perimeter
Vehicles	SepVehicle	SepVehicle	using separate transporter for each age group
Vehicles	VehCleanDisinf	VehicleDisinf	vehicle disinfection
