# Supplementary material for: Biosecurity measures reducing Salmonella spp. and hepatitis E virus prevalence in pig farms—a systematic review and meta-analysis
Source: Front Vet Sci. 2024 Dec 23;11:1494870. doi: 10.3389/fvets.2024.1494870 (PMC11701885; doi:10.3389/fvets.2024.1494870)
Supplement: Supplementary file 1 [file Data_Sheet_1.zip › ConsiderStage 5 or more obs/data_in/LiteraturData_Prepared.csv]

ArticleId	ObsId	ExtractedBy_1	ExtractedBy_2	YearOfPublication	CountryOfStudy	StudyDesign	Pathogen	FarmType	Outdoor	MeanHerdSize_text	HerdLevelPrev	IndvLevelPrev	BiosecurityMeasure	ProductionStageMeasure	BmDescription_text	Age_text	ObservationalUnit	NumberOfObsUnits	SamplesForUnitStatus	PosSamplesForPosUnit	ProductionStageOutcome	SampleType	DiagnosticTest	nMeasureAndPos	nMeasureAndNeg	nRefAndPos	nRefAndNeg	UnivEffType	UnivEffValue	UnivEff95Lo	UnivEff95Hi	UnivUncertainty_text	UnivAdjusted_text	FinalEffType	FinalEffValue	FinalEff95Lo	FinalEff95Hi	FinalUncertainty_text	FinalOtherVar_text	FinalAdjusted_text	NoEffReason_text	Comment_text	Reason_Exclusion	Removed1	lfn	ORcalculated	ORvalue0.001	ObservationalUnit2	ProductionStageMeasure2
E_Am1	E_Am1_01	PV	GK	2003	US	experimental	PathoEcoli	NA	false	One hundred and twenty-five	NA	NA	WashHands	weaning	hands washing prior to entering the separated sections	from 19- to 21- day old weaned pigs	pig	50	1	1	NA	rectal swab	culture	23	2	20	5	NA	NA	NA	NA	p-value	NA	NA	NA	NA	NA	NA	NA	NA	NA	study on mechanical transmission of ETEC		0	1	2,875		pig	weaning
E_Am1	E_Am1_02	PV	GK	2003	US	experimental	PathoEcoli	NA	false	One hundred and twenty-five	NA	NA	FarmShower	weaning	taking shower (hair shampooning and washing with soap) prior to entering the separated section	from 19- to 21- day old weaned pigs	pig	50	1	1	NA	rectal swab	culture	0	25	20	5	NA	NA	NA	NA	p-value	NA	NA	NA	NA	NA	NA	NA	NA	NA	study on mechanical transmission of ETEC		0	2	0		pig	weaning
E_Ts8	E_Ts8_01	eb	vzg	2001	GR	experimental, randomized block design	PathoEcoli	farrow-to-finish	false	280 sows, producing 5600 weaners and 5300 fatteners per year	NA	NA	FeedAcid	weaning	feed including different organic acids	mean: 25 days (sd: 2)	pig	56	1	1	weaning	feces	K88 antigen latex agglutination test	31	207	13	24	OddsRatio	0,2764771	0,1275874	0,5991155	NA	None	OddsRatio	0,2717141	0,1235502	0,5975591	NA	Day of treatment	None	NA	experiment on one commercial farm during outbreak- re-analysis, not possible to account for repeated observations per pig		0	13	0,276477146		pig	weaning
S_Fa8	S_Fa8_02	EW	NONE	2003	FR	observational, cross-sectional	Salmonella	farrow-to-finish	NA	NA	0,362	NA	Disinfection	finishing	emptying of the pit in maternity rooms during the cleaning disinfection protocol (emptying vs. not emptying)	169.2	Herds	105	1960	NA	Finishing	Faeces	Culture	NA	NA	NA	NA	NA	NA	NA	NA	NA	NA	OddsRatio	0,37037037	0,127367	1,077	NA	transformed OR		NA	NA		0	18	#WERT!		herd	fattening
S_Fa8	S_Fa8_03	EW	NONE	2003	FR	observational, cross-sectional	Salmonella	farrow-to-finish	NA	NA	0,362	NA	CleanFreqAnimals	breeding	frequency of removal of fecal material from sows (less than two times/day vs. more than two times a day)	169.2	Herds	105	1960	NA	Finishing	Faeces	Culture	NA	NA	NA	NA	NA	NA	NA	NA	NA	NA	OddsRatio	0,27027027	0,09356419	0,7807047	NA	transformed OR		NA	NA		0	19	#WERT!		herd	breeding
H_Ca3	H_Ca3_02	MM	NH	2016	IT	observational, cross-sectional	HEV	mixed	both	NA	NA	NA	PerimeterFence	general	Presence of a fence to delimit the farm, yes or no	sows and weaners	herd	42	32	NA	sows- weaners	blood- feces	PCR	8	25	4	5	NA	NA	NA	NA	p-value 0,1582	NA	NA	NA	NA	NA	NA	NA	NA	Only univariable analysis by chi2 or fishers exact test was performed in the study	Very minor description of biosecurity measures and no p-values < 0.05		0	21	0,4		herd	general
H_Ca3	H_Ca3_03	MM	NH	2016	IT	observational, cross-sectional	HEV	mixed	both	NA	NA	NA	Quarantine	general	Quarantine for introduced animals, yes or no	sows and weaners	herd	42	32	NA	sows- weaners	blood- feces	PCR	11	27	1	3	NA	NA	NA	NA	p-value 0,4353	NA	NA	NA	NA	NA	NA	NA	NA	Only univariable analysis by chi2 or fishers exact test was performed in the study	Very minor description of biosecurity measures and no p-values < 0.06		0	22	1,222222222		herd	general
H_Ca3	H_Ca3_04	MM	NH	2016	IT	observational, cross-sectional	HEV	mixed	both	NA	NA	NA	VehicleDisinf	general	Vehicle disinfection, yes or no	sows and weaners	herd	42	32	NA	sows- weaners	blood- feces	PCR	5	17	7	13	NA	NA	NA	NA	p-value 0,1846	NA	NA	NA	NA	NA	NA	NA	NA	Only univariable analysis by chi2 or fishers exact test was performed in the study	Very minor description of biosecurity measures and no p-values < 0.07		0	23	0,546218487		herd	general
H_Ca3	H_Ca3_07	MM	NH	2016	IT	observational, cross-sectional	HEV	mixed	both	NA	NA	NA	MunicipalWater	general	Municipality water or well water as source	sows and weaners	herd	42	32	NA	sows- weaners	blood- feces	PCR	2	5	10	25	NA	NA	NA	NA	p-value 0,332	NA	NA	NA	NA	NA	NA	NA	NA	Only univariable analysis by chi2 or fishers exact test was performed in the study	Very minor description of biosecurity measures and no p-values < 0.10		0	25	1		herd	general
H_Lo3	H_Lo3_01	DD	GA	2018	ES	observational, cross-sectional	HEV	mixed	both	NA	0,769	0,165	Quarantine	general	Quarantine	sow, fattening	Farm	26	40	at least 1	NA	blood	PCR	17	143	83	317	OddsRatio	0,454039936	0,25987526	0,793021412	P = 0,006	NA	OddsRatio	0,367242012	0,195618153	0,689655172	P = 0,002	Age, farming system (extensive, intensive), sanitary ford, contact with domestic species	? = 1,002	NA	Risk factor identified: extensive farming		0	26	0,454039936		herd	general
H_Lo3	H_Lo3_02	DD	GA	2018	ES	observational, cross-sectional	HEV	mixed	both	NA	0,769	0,165	VehicleDisinf	general	Sanitary ford	sow, fattening	Farm	26	40	at least 1	NA	blood	PCR	71	489	81	159	OddsRatio	0,285010982	0,19778481	0,410677618	P < 0,001	NA	OddsRatio	0,278009452	0,127388535	0,606428138	P = 0,001	Age, farming system (extensive, intensive), sanitary ford, contact with domestic species	? = 1,208	NA	Risk factor identified: extensive farming		0	27	0,285010982		herd	general
H_Pa5	H_Pa5_01	MM	NH	2021	IT	observational, cross-sectional	HEV	mixed	FALSE	NA	NA	NA	CleanFreq	general	1 cleaning procedure per day vs. 1 per week or less	Part was <2.5 months- part 2.5-4.5 months- part > 4.5 months	pig	692	1	1	NA	blood	ELISA	266	233	127	66	OddsRatio	0,6	0,42	0,84	p-value 0,003	NA	NA	NA	NA	NA	NA	NA	NA	Only 26 herds so no multivariable model was performed	I think we should not use this data!! In stead of taking herd as observational unit, they used individual pigs as unit, but the variables are on herd level. This gives highly significant result while on herd level they could not have found this		0	28	0,5932885		pig	general
H_Wa5	H_Wa5_02	eb	vzg	2013	FR	observational, cross-sectional	HEV	NA	NA	230 sows, 4665 slaughter pigs produced / year	0,3	NA	NoMinglingPiglets	farrowing	cross-fostering rate at farrowing <25%	mean: 174 days (sd: 25)	herd	90	20	1	slaughter	liver	PCR	NA	NA	NA	NA	NA	NA	NA	NA	NA	NA	RiskRatio	0,3703704	0,1729998	0,7929156	NA	NoSplitMarketing, FarmBoots, MunicipalWater, maternal genetics	None	NA			0	29	#WERT!		herd	breeding
H_Wa5	H_Wa5_03	eb	vzg	2013	FR	observational, cross-sectional	HEV	NA	NA	230 sows, 4665 slaughter pigs produced / year	0,3	NA	FarmClothesBoots	NA	specific boots for swine production are used	mean: 174 days (sd: 25)	herd	90	20	1	slaughter	liver	PCR	NA	NA	NA	NA	NA	NA	NA	NA	NA	NA	RiskRatio	0,16129032	0,03011355	0,86388247	NA	NoSplitMarketing, LowCrossFostering, MunicipalWater, maternal genetics	None	NA			0	30	#WERT!		herd	general
H_Wa5	H_Wa5_04	eb	vzg	2013	FR	observational, cross-sectional	HEV	NA	NA	230 sows, 4665 slaughter pigs produced / year	0,3	NA	MunicipalWater	NA	>50m drilling or public network vs. <=50m drilling or spring	mean: 174 days (sd: 25)	herd	90	20	1	slaughter	liver	PCR	NA	NA	NA	NA	NA	NA	NA	NA	NA	NA	RiskRatio	0,3448276	0,1212849	0,9803863	NA	NoSplitMarketing, LowCrossFostering, FarmBoots, maternal genetics	None	NA			0	31	#WERT!		herd	general
H_Wa5	H_Wa5_06	eb	vzg	2013	FR	observational, cross-sectional	HEV	NA	NA	230 sows, 4665 slaughter pigs produced / year	0,74	NA	DistManureSlatFloor	fattening	Distance between pit manure and slatted floor in fattening premises >0.8m vs. <=0.8m	mean: 174 days (sd: 25)	pig	3341	NA	NA	slaughter	blood	ELISA	NA	NA	NA	NA	NA	NA	NA	NA	NA	NA	OddsRatio	0,5263158	0,2950589	0,9388238	NA	EmptyDry4, NoMingling, PigsInPen, gilts soup	clustering of pigs in herds	NA			0	33	#WERT!		pig	fattening
H_Wa5	H_Wa5_07	eb	vzg	2013	FR	observational, cross-sectional	HEV	NA	NA	230 sows, 4665 slaughter pigs produced / year	0,74	NA	EmptyDry4	nursery	Duration of the down period in nursery (days) > 4	mean: 174 days (sd: 25)	pig	3341	NA	NA	slaughter	blood	ELISA	NA	NA	NA	NA	NA	NA	NA	NA	NA	NA	OddsRatio	0,5882353	0,3522644	0,9822757	NA	NoMingling, DistManure, PigsInPen, gilts soup	clustering of pigs in herds	NA			0	34	#WERT!		pig	weaning
H_Wa5	H_Wa5_08	eb	vzg	2013	FR	observational, cross-sectional	HEV	NA	NA	230 sows, 4665 slaughter pigs produced / year	0,74	NA	LessPigsInPen17	nursery	at most 16 pigs/pen	mean: 174 days (sd: 25)	pig	3341	NA	NA	slaughter	blood	ELISA	NA	NA	NA	NA	NA	NA	NA	NA	NA	NA	OddsRatio	0,5006302	0,3573226	0,7014127	NA	EmptyDry4, NoMingling, DistManure, gilts soup	clustering of pigs in herds	NA	effect re-leveled according to Greenland, S. and O?Rourke, K. (2008). Meta-Analysis, in: Rothman, K.J., Greenland, S. and Lash, T.L. (Eds), Modern Epidemiology. 3rd ed, Lippincott Williams & Wilkins, Philadelphia. p. 665		0	35	#WERT!		pig	weaning
S_Al19	S_Al19_01	nh	vzg	2000	DE	observational, cross-sectional	Salmonella	mixed	NA	NA	NA	NA	AgeGroups	fattening	not(pigs are added to existing groups or driven through filled pens)	NA	herd	60	49,117	2	finishing	blood	ELISA	13	30	4	13	NA	NA	NA	NA	NA	NA	NA	NA	NA	NA	NA	NA	NA	not significant	positive at OD>40		0	36	1,408333333		herd	fattening
S_Al19	S_Al19_02	nh	vzg	2000	DE	observational, cross-sectional	Salmonella	mixed	NA	NA	NA	NA	NoDrivingThroughSections	fattening	pigs are not driven through occupied barn sections	NA	herd	60	49,117	2	finishing	blood	ELISA	11	25	6	18	NA	NA	NA	NA	NA	NA	NA	NA	NA	NA	NA	NA	NA	not significant	positive at OD>40		0	37	1,32		herd	fattening
S_Al19	S_Al19_03	nh	vzg	2000	DE	observational, cross-sectional	Salmonella	mixed	NA	NA	NA	NA	FinisherSep	fattening	separate sections for finishers	NA	herd	60	49,117	2	finishing	blood	ELISA	14	35	3	8	NA	NA	NA	NA	NA	NA	NA	NA	NA	NA	NA	NA	NA	not significant	positive at OD>40		0	38	1,066666667		herd	fattening
S_Al19	S_Al19_06	nh	vzg	2000	DE	observational, cross-sectional	Salmonella	mixed	NA	NA	NA	NA	Less2Suppliers	fattening	all piglets from one source	NA	herd	60	49,117	2	finishing	blood	ELISA	3	5	14	38	NA	NA	NA	NA	NA	NA	NA	NA	NA	NA	NA	NA	NA	not significant	positive at OD>40		0	40	1,628571429		herd	fattening
S_Al19	S_Al19_07	nh	vzg	2000	DE	observational, cross-sectional	Salmonella	mixed	NA	NA	NA	NA	HygieneLock	fattening	hygiene lock is present	NA	herd	60	49,117	2	finishing	blood	ELISA	2	4	15	39	NA	NA	NA	NA	NA	NA	NA	NA	NA	NA	NA	NA	NA	not significant	positive at OD>40		0	41	1,3		herd	fattening
S_Al19	S_Al19_08	nh	vzg	2000	DE	observational, cross-sectional	Salmonella	mixed	NA	NA	NA	NA	FarmClothesBoots	fattening	clothes are changed before entering the barn	NA	herd	60	49,117	2	finishing	blood	ELISA	13	36	4	7	NA	NA	NA	NA	NA	NA	NA	NA	NA	NA	NA	NA	NA	not significant	positive at OD>40		0	42	0,631944444		herd	fattening
S_Al19	S_Al19_09	nh	vzg	2000	DE	observational, cross-sectional	Salmonella	mixed	NA	NA	NA	NA	AiAo	fattening	all-in-all-out	NA	herd	60	49,117	2	finishing	blood	ELISA	5	19	12	24	NA	NA	NA	NA	NA	NA	NA	NA	NA	NA	NA	NA	NA	not significant	positive at OD>40		0	43	0,526315789		herd	fattening
S_Al19	S_Al19_10	nh	vzg	2000	DE	observational, cross-sectional	Salmonella	mixed	NA	NA	NA	NA	Cleaning	fattening	cleaning of pens, sections, barns	NA	herd	60	49,117	2	finishing	blood	ELISA	17	41	0	2	NA	NA	NA	NA	NA	NA	NA	NA	NA	NA	NA	NA	NA	not significant	positive at OD>40		0	44	#DIV/0!	829,2682927	herd	fattening
S_Al19	S_Al19_12	nh	vzg	2000	DE	observational, cross-sectional	Salmonella	mixed	NA	NA	NA	NA	FeedWaterAcid	fattening	acidification of water or feed	NA	herd	60	49,117	2	finishing	blood	ELISA	4	14	13	29	NA	NA	NA	NA	NA	NA	NA	NA	NA	NA	NA	NA	NA	not significant	positive at OD>40		0	45	0,637362637		herd	fattening
S_Al19	S_Al19_16	nh	vzg	2000	DE	observational, cross-sectional	Salmonella	breeding	NA	NA	NA	NA	HygieneLock	breeding	hygiene lock is present	NA	herd	40	29,9	2	breeding	blood	ELISA	10	10	3	17	OddsRatio	5,67	1,05	10,34	NA	None	NA	NA	NA	NA	NA	NA	NA	NA	positive at OD>40		0	47	5,666666667		herd	breeding
S_Al19	S_Al19_17	nh	vzg	2000	DE	observational, cross-sectional	Salmonella	breeding	NA	NA	NA	NA	Quarantine	breeding	quarantine section is present	NA	herd	40	29,9	2	breeding	blood	ELISA	1	6	12	21	NA	NA	NA	NA	NA	NA	NA	NA	NA	NA	NA	NA	NA	not significant	positive at OD>40		0	48	0,291666667		herd	breeding
S_Al19	S_Al19_18	nh	vzg	2000	DE	observational, cross-sectional	Salmonella	breeding	NA	NA	NA	NA	Cleaning	breeding	cleaning of pens, sections, barns	NA	herd	40	29,9	2	breeding	blood	ELISA	13	25	0	2	NA	NA	NA	NA	NA	NA	NA	NA	NA	NA	NA	NA	NA	not significant	positive at OD>40		0	49	#DIV/0!	1040	herd	breeding
S_Al19	S_Al19_19	nh	vzg	2000	DE	observational, cross-sectional	Salmonella	breeding	NA	NA	NA	NA	Disinfection	breeding	always disinfection after cleaning	NA	herd	40	29,9	2	breeding	blood	ELISA	8	22	5	5	NA	NA	NA	NA	NA	NA	NA	NA	NA	NA	NA	NA	NA	not significant	positive at OD>40		0	50	0,363636364		herd	breeding
S_Al19	S_Al19_20	nh	vzg	2000	DE	observational, cross-sectional	Salmonella	breeding	NA	NA	NA	NA	FeedWaterAcid	breeding	acidification of water or feed	NA	herd	40	29,9	2	breeding	blood	ELISA	4	7	9	20	NA	NA	NA	NA	NA	NA	NA	NA	NA	NA	NA	NA	NA	not significant	positive at OD>40		0	51	1,26984127		herd	breeding
S_Ar5	S_Ar5_01	VZG	EW	2013	ES	experimental	Salmonella	Farrow-to-finish	FALSE	pigs per farm (2960) pigs per barn (1480)	NA	0,74	WaterAcid	Finishing	Organic acid in water, vs. No	70 days old	Pigs	79	1	1	Finishing	Faeces	Culture	7	33	20	19	NA	NA	NA	NA	NA	NA	NA	NA	NA	NA	NA	NA	NA	RR was calculated in text- however it was not clear what the risk ratio was comparing, and when VZG/EW tried to recalculate the RRs, no similar RRs for trial A were obtained - due to concerns in the authenticity of the RRs, it was therefore decided to exclude them all. P values were given partially	NA		0	52	0,201515152		pig	fattening
S_Ar5	S_Ar5_02	VZG	EW	2013	ES	experimental	Salmonella	Farrow-to-finish	FALSE	pigs per farm (2960) pigs per barn (1480)	NA	0,74	WaterAcid	Finishing	Organic acid in water	70 days old	Pigs	79	1	1	Finishing	blood	ELISA	29	11	36	3	NA	NA	NA	NA	NA	NA	NA	NA	NA	NA	NA	NA	NA	RR was calculated in text- however it was not clear what the risk ratio was comparing, and when VZG/EW tried to recalculate the RRs, no similar RRs for trial A were obtained - due to concerns in the authenticity of the RRs, it was therefore decided to exclude them all. P values were given partially	cutoff: OD10- for pathogen negative: RR = 1.27, 95% CI 1.03?1.57		0	53	0,21969697		pig	fattening
S_Ar5	S_Ar5_03	VZG	EW	2013	ES	experimental	Salmonella	Farrow-to-finish	FALSE	pigs per farm (2960) pigs per barn (1480)	NA	0,74	WaterAcid	Finishing	Organic acid in water	70 days old	Pigs	79	1	1	Finishing	blood	ELISA	21	19	35	4	NA	NA	NA	NA	NA	NA	NA	NA	NA	NA	NA	NA	NA	RR was calculated in text- however it was not clear what the risk ratio was comparing, and when VZG/EW tried to recalculate the RRs, no similar RRs for trial A were obtained - due to concerns in the authenticity of the RRs, it was therefore decided to exclude them all. P values were given partially	cutoff: OD20- for pathogen negative: RR = 1.71, 95% CI 1.25?2.34		0	54	0,126315789		pig	fattening
S_Ar5	S_Ar5_04	VZG	EW	2013	ES	experimental	Salmonella	Farrow-to-finish	FALSE	pigs per farm (2960) pigs per barn (1480)	NA	0,74	WaterAcid	Finishing	Organic acid in water	70 days old	Pigs	79	1	1	Finishing	blood	ELISA	11	29	20	19	NA	NA	NA	NA	NA	NA	NA	NA	NA	NA	NA	NA	NA	RR was calculated in text- however it was not clear what the risk ratio was comparing, and when VZG/EW tried to recalculate the RRs, no similar RRs for trial A were obtained - due to concerns in the authenticity of the RRs, it was therefore decided to exclude them all. P values were given partially	cutoff: OD40		0	55	0,360344828		pig	fattening
S_Ar5	S_Ar5_05	VZG	EW	2013	ES	experimental	Salmonella	Farrow-to-finish	FALSE	pigs per farm (2960) pigs per barn (1480)	NA	0,74	WaterAcid	Finishing	Organic acid in water	70 days old	Pigs	80	1	1	Slaughterhouse	Caecal Content	Culture	19	21	26	14	NA	NA	NA	NA	NA	NA	NA	NA	NA	NA	NA	NA	NA	RR was calculated in text- however it was not clear what the risk ratio was comparing, and when VZG/EW tried to recalculate the RRs, no similar RRs for trial A were obtained - due to concerns in the authenticity of the RRs, it was therefore decided to exclude them all. P values were given partially	NA		0	56	0,487179487		pig	fattening
S_Ar5	S_Ar5_06	VZG	EW	2013	ES	experimental	Salmonella	Farrow-to-finish	FALSE	pigs per farm (2960) pigs per barn (1480)	NA	0,74	WaterAcid	Finishing	Organic acid in water	70 days old	Pigs	80	1	1	Slaughterhouse	MLN	Culture	22	18	28	12	NA	NA	NA	NA	NA	NA	NA	NA	NA	NA	NA	NA	NA	RR was calculated in text- however it was not clear what the risk ratio was comparing, and when VZG/EW tried to recalculate the RRs, no similar RRs for trial A were obtained - due to concerns in the authenticity of the RRs, it was therefore decided to exclude them all. P values were given partially	NA		0	57	0,523809524		pig	fattening
S_Ar5	S_Ar5_07	VZG	EW	2013	ES	experimental	Salmonella	Farrow-to-finish	FALSE	pigs per farm (1200) pigs per barn (600)	NA	0,55	FeedAcid	Finishing	Organic acid in feed	70days old	Pigs	80	1	1	Finishing	Faeces	Culture	1	39	9	31	NA	NA	NA	NA	NA	NA	NA	NA	NA	NA	NA	NA	NA	RR was calculated in text- however it was not clear what the risk ratio was comparing, and when VZG/EW tried to recalculate the RRs, no similar RRs for trial A were obtained - due to concerns in the authenticity of the RRs, it was therefore decided to exclude them all. P values were given partially	NA		0	58	0,088319088		pig	fattening
S_Ar5	S_Ar5_08	VZG	EW	2013	ES	experimental	Salmonella	Farrow-to-finish	FALSE	pigs per farm (1200) pigs per barn (600)	NA	0,55	FeedAcid	Finishing	Organic acid in feed	70days old	Pigs	80	1	1	Finishing	blood	ELISA	36	4	40	0	NA	NA	NA	NA	NA	NA	NA	NA	NA	NA	NA	NA	NA	RR was calculated in text- however it was not clear what the risk ratio was comparing, and when VZG/EW tried to recalculate the RRs, no similar RRs for trial A were obtained - due to concerns in the authenticity of the RRs, it was therefore decided to exclude them all. P values were given partially	cutoff: OD10- for pathogen negative: RR = 1.27, 95% CI 1.03?1.57		0	59	0		pig	fattening
S_Ar5	S_Ar5_09	VZG	EW	2013	ES	experimental	Salmonella	Farrow-to-finish	FALSE	pigs per farm (1200) pigs per barn (600)	NA	0,55	FeedAcid	Finishing	Organic acid in feed	70days old	Pigs	80	1	1	Finishing	blood	ELISA	24	16	30	10	NA	NA	NA	NA	NA	NA	NA	NA	NA	NA	NA	NA	NA	RR was calculated in text- however it was not clear what the risk ratio was comparing, and when VZG/EW tried to recalculate the RRs, no similar RRs for trial A were obtained - due to concerns in the authenticity of the RRs, it was therefore decided to exclude them all. P values were given partially	cutoff: OD20- for pathogen negative: RR = 1.71, 95% CI 1.25?2.34		0	60	0,5		pig	fattening
S_Ar5	S_Ar5_10	VZG	EW	2013	ES	experimental	Salmonella	Farrow-to-finish	FALSE	pigs per farm (1200) pigs per barn (600)	NA	0,55	FeedAcid	Finishing	Organic acid in feed	70days old	Pigs	80	1	1	Finishing	blood	ELISA	12	28	28	12	NA	NA	NA	NA	NA	NA	NA	NA	NA	NA	NA	NA	NA	RR was calculated in text- however it was not clear what the risk ratio was comparing, and when VZG/EW tried to recalculate the RRs, no similar RRs for trial A were obtained - due to concerns in the authenticity of the RRs, it was therefore decided to exclude them all. P values were given partially	cutoff: OD40		0	61	0,183673469		pig	fattening
S_Ar5	S_Ar5_11	VZG	EW	2013	ES	experimental	Salmonella	Farrow-to-finish	FALSE	pigs per farm (1200) pigs per barn (600)	NA	0,55	FeedAcid	Finishing	Organic acid in feed	70days old	Pigs	80	1	1	Slaughterhouse	Caecal Content	Culture	1	39	2	38	NA	NA	NA	NA	NA	NA	NA	NA	NA	NA	NA	NA	NA	RR was calculated in text- however it was not clear what the risk ratio was comparing, and when VZG/EW tried to recalculate the RRs, no similar RRs for trial A were obtained - due to concerns in the authenticity of the RRs, it was therefore decided to exclude them all. P values were given partially	NA		0	62	0,487179487		pig	fattening
S_Ar5	S_Ar5_12	VZG	EW	2013	ES	experimental	Salmonella	Farrow-to-finish	FALSE	pigs per farm (1200) pigs per barn (600)	NA	0,55	FeedAcid	Finishing	Organic acid in feed	70days old	Pigs	80	1	1	Slaughterhouse	MLN	Culture	1	39	1	39	NA	NA	NA	NA	NA	NA	NA	NA	NA	NA	NA	NA	NA	RR was calculated in text- however it was not clear what the risk ratio was comparing, and when VZG/EW tried to recalculate the RRs, no similar RRs for trial A were obtained - due to concerns in the authenticity of the RRs, it was therefore decided to exclude them all. P values were given partially	NA		0	63	1		pig	fattening
S_Ar5	S_Ar5_13	VZG	EW	2013	ES	experimental	Salmonella	Farrow-to-finish	FALSE	pigs per farm (2900) pigs per barn (1450)	NA	0,88	FeedAcid	Finishing	Organic acid in feed	70 days old	Pigs	80	1	1	Finishing	Faeces	Culture	0	40	3	37	NA	NA	NA	NA	NA	NA	NA	NA	NA	NA	NA	NA	NA	RR was calculated in text- however it was not clear what the risk ratio was comparing, and when VZG/EW tried to recalculate the RRs, no similar RRs for trial A were obtained - due to concerns in the authenticity of the RRs, it was therefore decided to exclude them all. P values were given partially	NA		0	64	0		pig	fattening
S_Ar5	S_Ar5_14	VZG	EW	2013	ES	experimental	Salmonella	Farrow-to-finish	FALSE	pigs per farm (2900) pigs per barn (1450)	NA	0,88	FeedAcid	Finishing	Organic acid in feed	70days old	Pigs	80	1	1	Finishing	blood	ELISA	26	14	36	4	NA	NA	NA	NA	NA	NA	NA	NA	NA	NA	NA	NA	NA	RR was calculated in text- however it was not clear what the risk ratio was comparing, and when VZG/EW tried to recalculate the RRs, no similar RRs for trial A were obtained - due to concerns in the authenticity of the RRs, it was therefore decided to exclude them all. P values were given partially	cutoff: OD10- for pathogen negative: RR = 1.27, 95% CI 1.03?1.57		0	65	0,206349206		pig	fattening
S_Ar5	S_Ar5_15	VZG	EW	2013	ES	experimental	Salmonella	Farrow-to-finish	FALSE	pigs per farm (2900) pigs per barn (1450)	NA	0,88	FeedAcid	Finishing	Organic acid in feed	70days old	Pigs	80	1	1	Finishing	blood	ELISA	14	26	22	18	NA	NA	NA	NA	NA	NA	NA	NA	NA	NA	NA	NA	NA	RR was calculated in text- however it was not clear what the risk ratio was comparing, and when VZG/EW tried to recalculate the RRs, no similar RRs for trial A were obtained - due to concerns in the authenticity of the RRs, it was therefore decided to exclude them all. P values were given partially	cutoff: OD20- for pathogen negative: RR = 1.71, 95% CI 1.25?2.34		0	66	0,440559441		pig	fattening
S_Ar5	S_Ar5_16	VZG	EW	2013	ES	experimental	Salmonella	Farrow-to-finish	FALSE	pigs per farm (2900) pigs per barn (1450)	NA	0,88	FeedAcid	Finishing	Organic acid in feed	70days old	Pigs	80	1	1	Finishing	blood	ELISA	4	36	10	30	NA	NA	NA	NA	NA	NA	NA	NA	NA	NA	NA	NA	NA	RR was calculated in text- however it was not clear what the risk ratio was comparing, and when VZG/EW tried to recalculate the RRs, no similar RRs for trial A were obtained - due to concerns in the authenticity of the RRs, it was therefore decided to exclude them all. P values were given partially	cutoff: OD40		0	67	0,333333333		pig	fattening
S_Ar5	S_Ar5_17	VZG	EW	2013	ES	experimental	Salmonella	Farrow-to-finish	FALSE	pigs per farm (2900) pigs per barn (1450)	NA	0,88	FeedAcid	Finishing	Organic acid in feed	70days old	Pigs	80	1	1	Slaughterhouse	Caecal Content	Culture	7	33	5	35	NA	NA	NA	NA	NA	NA	NA	NA	NA	NA	NA	NA	NA	RR was calculated in text- however it was not clear what the risk ratio was comparing, and when VZG/EW tried to recalculate the RRs, no similar RRs for trial A were obtained - due to concerns in the authenticity of the RRs, it was therefore decided to exclude them all. P values were given partially	NA		0	68	1,484848485		pig	fattening
S_Ar5	S_Ar5_18	VZG	EW	2013	ES	experimental	Salmonella	Farrow-to-finish	FALSE	pigs per farm (2900) pigs per barn (1450)	NA	0,88	FeedAcid	Finishing	Organic acid in feed	70days old	Pigs	80	1	1	Slaughterhouse	MLN	Culture	0	40	15	25	NA	NA	NA	NA	NA	NA	NA	NA	NA	NA	NA	NA	NA	RR was calculated in text- however it was not clear what the risk ratio was comparing, and when VZG/EW tried to recalculate the RRs, no similar RRs for trial A were obtained - due to concerns in the authenticity of the RRs, it was therefore decided to exclude them all. P values were given partially	NA		0	69	0		pig	fattening
S_Be27	S_Be27_01	EW	ER	2004	FR	observational, cross-sectional	Salmonella	farrow-to-finish	NA	188	0,362	0,148	EmptyManureBatch	Farrowing	emptying the pit below the slatted floor after removal of the previous batch of sows	169	Herds	105	858	1	Finish	Faeces	Culture	9	28	29	39	NA	NA	NA	NA	NA	NA	OddsRatio	0,384615385	0,135	1,098	90%CI was given -> converted to 95% CI	transformed OR	NA	NA	transformed Ors		0	70	0,43226601		herd	breeding
S_Be27	S_Be27_02	EW	ER	2004	FR	observational, cross-sectional	Salmonella	farrow-to-finish	NA	188	0,362	0,148	ManureRemovalFreq	Farrowing	emptying of manure in crate >=2x/day	169	Herds	105	858	1	Finish	Faeces	Culture	14	38	24	29	NA	NA	NA	NA	NA	NA	OddsRatio	0,344827586	0,124	0,961	90%CI was given -> converted to 95% CI	transformed OR	NA	NA	transformed Ors		0	71	0,445175439		herd	breeding
S_Be27	S_Be27_04	MM	EE	2004	FR	observational, cross-sectional	Salmonella	farrow-to-finish	NA	188	0,362	0,148	BootDisinfection	general	Boot-dip at the entracne to each section of the farm, yes vs. No	169	herd	105	858	1	Finish	Faeces	Culture	6	19	32	48	NA	NA	NA	NA	NA	NA	NA	NA	NA	NA	NA	NA	NA	NA	NA	NA			0,473684211		herd	general
S_Be27	S_Be27_05	MM	EE	2004	FR	observational, cross-sectional	Salmonella	farrow-to-finish	NA	188	0,362	0,148	EmptyClean6	farrowing	Duration of the period while the farrowing room remained empty and clean prior to sow introduction >6days vs. <=6 days	170	herd	105	858	1	Finish	Faeces	Culture	10	35	28	32	NA	NA	NA	NA	NA	NA	NA	NA	NA	NA	NA	NA	NA	NA	NA	NA			0,326530612		herd	breeding
S_Be27	S_Be27_06	MM	EE	2004	FR	observational, cross-sectional	Salmonella	farrow-to-finish	NA	188	0,362	0,148	EmptyClean7	weaning	Duration of the period while the farrowing room remained empty and clean prior to sow introduction >7days vs. <=7 days	171	herd	105	858	1	Finish	Faeces	Culture	8	24	30	43	NA	NA	NA	NA	NA	NA	NA	NA	NA	NA	NA	NA	NA	NA	NA	NA			0,477777778		herd	breeding
S_Be27	S_Be27_07	MM	EE	2004	FR	observational, cross-sectional	Salmonella	farrow-to-finish	NA	188	0,362	0,148	CleanDrinkers	weaning	Removal by the farmer of residual water in the drinkers just before loading the piglets followed in the post-weaning room, yes vs. No	172	herd	105	858	1	Finish	Faeces	Culture	11	35	27	32	NA	NA	NA	NA	NA	NA	NA	NA	NA	NA	NA	NA	NA	NA	NA	NA			0,372486772		herd	weaning
S_Be27	S_Be27_08	MM	EE	2004	FR	observational, cross-sectional	Salmonella	farrow-to-finish	NA	188	0,362	0,148	EmptyClean3	fattening	Duration of the period while the fattening room remained empty and clean before loading the batch followed, >3days vs. <=3 days	173	herd	105	858	1	Finish	Faeces	Culture	20	46	18	21	NA	NA	NA	NA	NA	NA	NA	NA	NA	NA	NA	NA	NA	NA	NA	NA			0,507246377		herd	fattening
S_Ca15	S_Ca15_01	VZG	EW	2010	FR	observational, cross-sectional	Salmonella	Farrow-to-finish	NA	NA	NA	NA	PerimeterFence	NA	fence around the farm	NA	herd	60	13	1	finishing	Faeces	culture	4	6	30	20	NA	NA	NA	NA	NA	NA	NA	NA	NA	NA	NA	NA	NA	effects only presented for variables in the final model			0	73	0,444444444		herd	general
S_Ca15	S_Ca15_02	VZG	EW	2010	FR	observational, cross-sectional	Salmonella	Farrow-to-finish	NA	NA	NA	NA	SepCarcassDisposal	fattening	outside disposal of dead pigs	NA	herd	60	13	1	finishing	Faeces	culture	11	43	3	3	NA	NA	NA	NA	NA	NA	NA	NA	NA	NA	NA	NA	NA	effects only presented for variables in the final model			0	74	0,255813953		herd	fattening
S_Ca15	S_Ca15_03	VZG	EW	2010	FR	observational, cross-sectional	Salmonella	Farrow-to-finish	NA	NA	NA	NA	ClosedBarn	fattening	completely closed barn/ bird proof houses	NA	Herd	60	13	1	Finishing	Faeces	Culture	3	11	22	24	NA	NA	NA	NA	NA	NA	OddsRatio	0,22123894	0,0421	1,162	NA	LateCastration, AiAo, TechMoreThanMonthly, DisinfFarrow, NoCockroaches	None	NA	NA		0	75	0,297520661		herd	fattening
S_Ca15	S_Ca15_04	VZG	EW	2010	FR	observational, cross-sectional	Salmonella	Farrow-to-finish	NA	NA	NA	NA	AiAo	fattening	all-in-all-out	NA	Herd	60	13	1	Finishing	Faeces	Culture	8	17	19	15	NA	NA	NA	NA	NA	NA	OddsRatio	0,13	0,0238	0,711	NA	LateCastration, DisinfFarrow, TechMoreThanMonthly, CloseBarn, NoCockroaches	None	NA	NA		0	76	0,371517028		herd	fattening
S_Ca15	S_Ca15_06	VZG	EW	2010	FR	observational, cross-sectional	Salmonella	Farrow-to-finish	NA	NA	NA	NA	Disinfection	farrowing	disinfection	NA	Herd	60	13	1	Finishing	Faeces	Culture	20	34	5	1	NA	NA	NA	NA	NA	NA	OddsRatio	0,19230769	0,0341	1,084	NA	LateCastration, AiAo, TechMoreThanMonthly, CloseBarn, NoCockroaches	None	NA	NA		0	77	0,117647059		herd	breeding
S_Ca15	S_Ca15_07	VZG	EW	2010	FR	observational, cross-sectional	Salmonella	Farrow-to-finish	NA	NA	NA	NA	CleanDrinkers	fattening	cleaning of drinkers	NA	Herd	60	13	1	Finishing	Faeces	Culture	8	15	19	18	NA	NA	NA	NA	NA	NA	NA	NA	NA	NA	NA	NA	NA	Only certain vars taken into final model with eff values presented	NA		0	78	0,505263158		herd	fattening
S_Ca15	S_Ca15_08	VZG	EW	2010	FR	observational, cross-sectional	Salmonella	Farrow-to-finish	NA	NA	NA	NA	EquipDisinf	weaning	disinfection of equipment	NA	Herd	60	13	1	Finishing	Faeces	Culture	5	15	20	20	NA	NA	NA	NA	NA	NA	NA	NA	NA	NA	NA	NA	NA	Only certain vars taken into final model with eff values presented	NA		0	79	0,333333333		herd	weaning
S_Ca15	S_Ca15_09	VZG	EW	2010	FR	observational, cross-sectional	Salmonella	Farrow-to-finish	NA	NA	NA	NA	Disinfection	weaning	disinfection	NA	Herd	60	13	1	Finishing	Faeces	Culture	21	33	4	2	NA	NA	NA	NA	NA	NA	NA	NA	NA	NA	NA	NA	NA	Only certain vars taken into final model with eff values presented	NA		0	80	0,318181818		herd	weaning
S_Ca15	S_Ca15_10	VZG	EW	2010	FR	observational, cross-sectional	Salmonella	Farrow-to-finish	NA	NA	NA	NA	CleanDrinkers	farrowing	cleaning of drinkers	NA	Herd	60	13	1	Finishing	Faeces	Culture	3	9	32	16	NA	NA	NA	NA	NA	NA	NA	NA	NA	NA	NA	NA	NA	Only certain vars taken into final model with eff values presented	NA		0	81	0,166666667		herd	breeding
S_Ca15	S_Ca15_12	VZG	EW	2010	FR	observational, cross-sectional	Salmonella	Farrow-to-finish	NA	NA	NA	NA	DistManureSlatFloor	fattening	Big distance between pit manure and slatted floor	NA	Herd	60	13	1	Finishing	Faeces	Culture	11	25	11	13	NA	NA	NA	NA	NA	NA	NA	NA	NA	NA	NA	NA	NA	Only certain vars taken into final model with eff values presented	NA		0	82	0,52		herd	fattening
S_Ca15	S_Ca15_13	VZG	EW	2010	FR	observational, cross-sectional	Salmonella	Farrow-to-finish	NA	NA	NA	NA	LessPigsInPen12	fattening	<12 pigs per pen	NA	Herd	60	13	1	Finishing	Faeces	Culture	10	22	15	13	NA	NA	NA	NA	NA	NA	NA	NA	NA	NA	NA	NA	NA	Only certain vars taken into final model with eff values presented	NA		0	83	0,393939394		herd	fattening
S_Ca15	S_Ca15_14	VZG	EW	2010	FR	observational, cross-sectional	Salmonella	Farrow-to-finish	NA	NA	NA	NA	FarmEquip	breeding	no exchange of breeding equipment	NA	Herd	60	13	1	Finishing	Faeces	Culture	7	17	18	18	NA	NA	NA	NA	NA	NA	NA	NA	NA	NA	NA	NA	NA	Only certain vars taken into final model with eff values presented	NA		0	84	0,411764706		herd	breeding
S_Ca15	S_Ca15_15	VZG	EW	2010	FR	observational, cross-sectional	Salmonella	Farrow-to-finish	NA	NA	NA	NA	MunicipalWater	fattening	use of municipal water	NA	Herd	60	13	1	Finishing	Faeces	Culture	10	5	16	29	NA	NA	NA	NA	NA	NA	NA	NA	NA	NA	NA	NA	NA	Only certain vars taken into final model with eff values presented	NA		0	85	3,625		herd	fattening
S_Ca15	S_Ca15_16	VZG	EW	2010	FR	observational, cross-sectional	Salmonella	Farrow-to-finish	NA	NA	NA	NA	ClosedFeedStorage	fattening	storage room for feed and equipment	NA	Herd	60	13	1	Finishing	Faeces	Culture	11	21	14	14	NA	NA	NA	NA	NA	NA	NA	NA	NA	NA	NA	NA	NA	Only certain vars taken into final model with eff values presented	NA		0	86	0,523809524		herd	fattening
S_Ca15	S_Ca15_17	VZG	EW	2010	FR	observational, cross-sectional	Salmonella	Farrow-to-finish	NA	NA	NA	NA	RodentControl	fattening	control of rodents	NA	Herd	60	13	1	Finishing	Faeces	Culture	7	15	22	15	NA	NA	NA	NA	NA	NA	NA	NA	NA	NA	NA	NA	NA	Only certain vars taken into final model with eff values presented	NA		0	87	0,318181818		herd	fattening
S_Ca15	S_Ca15_18	VZG	EW	2010	FR	observational, cross-sectional	Salmonella	Farrow-to-finish	NA	NA	NA	NA	EmptyManurePitFreq	fattening	emptying of the manure pit >=0.5x/mo	NA	Herd	60	13	1	Finishing	Faeces	Culture	14	12	9	25	NA	NA	NA	NA	NA	NA	NA	NA	NA	NA	NA	NA	NA	Only certain vars taken into final model with eff values presented	NA		0	88	3,240740741		herd	fattening
S_Ce5	S_Ce5_03	VZG	EW	2019	FR	observational, longitudinal	Salmonella	farrow-to-finish	NA	NA	NA	NA	SickBay	fattening	Room or pen change of weak or ill pigs	1 to 26 weeks	pig	357	7	1	farrow-to-slaughter	blood	ELISA	NA	NA	NA	NA	HazardRatio	0,68	0,43	1,07	NA	NA	NA	NA	NA	NA	NA	NA	NA	In final model with backward selection only the farm effect remained.	survival analysis of age at seroconversion		0	90	#WERT!		pig	fattening
S_Ce5	S_Ce5_04	VZG	EW	2019	FR	observational, longitudinal	Salmonella	farrow-to-finish	NA	NA	NA	NA	SickBay	fattening	Room or pen change of weak or ill pigs during the second month of fattening	1 to 26 weeks	pig	357	7	1	farrow-to-slaughter	blood	ELISA	NA	NA	NA	NA	HazardRatio	0,6	0,35	1,03	NA	NA	NA	NA	NA	NA	NA	NA	NA	In final model with backward selection only the farm effect remained.	survival analysis of age at seroconversion		0	91	#WERT!		pig	fattening
S_Co13	S_Co13_01	PV	GK	2012	PT	case-control	Salmonella	mixed	NA	to have at least 50 breeding pigs, either for breeding or production purposes	0,14	NA	RodentControl	breeding	control of rodents	NA	herd	167	1	1	breeding	faecal sample	culture	NA	NA	NA	NA	NA	NA	NA	NA	NA	NA	OddsRatio	0,11	0,002	1,85	SD 1,8	coeficient -2,2	NA	NA	Salmonella Typhimurium or Typhimurium-like strains (antigenic formula: 1,4,5,12:i:-)		0	92	#WERT!		herd	breeding
S_Co13	S_Co13_02	PV	GK	2012	PT	case-control	Salmonella	mixed	NA	to have at least 50 breeding pigs, either for breeding or production purposes	0,32	NA	RodentControl	breeding	control of rodents	NA	herd	167	1	1	breeding	faecal sample	culture	NA	NA	NA	NA	NA	NA	NA	NA	NA	NA	OddsRatio	0,13	0,03	0,45	SD 0,7	coeficient -2,0	NA	NA	Other serotypes than Salmonella Typhimurium or Typhimurium-like strains (antigenic formula: 1,4,5,12:i:-)		0	93	#WERT!		herd	breeding
S_Co13	S_Co13_03	GK	PV	2012	PT	case-control	Salmonella	breeding	NA	to have at least 50 breeding pigs,	0,14	NA	PigsInPen	breeding	equal to 10 pigs/pen	over six months of age	pen	1634	1	1	breeding	fecal sample	culture	34	1284	12	216	NA	NA	NA	NA	NA	NA	OddsRatio	0,25	0,05	0,97	NA	SD	NA	NA	risk factor for Salmonella Typhimurium of >10 pigs in pen		0	94	0,476635514		herd	breeding
S_Co13	S_Co13_04	GK	PV	2012	PT	case-control	Salmonella	breeding	NA	to have at least 50 breeding pigs,	0,32	NA	PigsInPen	breeding	equal to 10 pigs/pen	over six months of age	pen	1634	1	1	breeding	fecal sample	culture	94	1284	30	216	NA	NA	NA	NA	NA	NA	OddsRatio	0,55	0,26	1,14	NA	SD	NA	NA	risk factor of >10 pigs in pen for other serotypes than Salmonella Typhimurium or Typhimurium-like strains (antigenic formula: 1,4,5,12:i:-)		0	95	0,527102804		herd	breeding
S_Cr2	S_Cr2_01	PV	GK	2007	ES	experimental	Salmonella	farrow-to-finish	NA	NA	NA	0,44	FeedAcid	weaning	1.2% as-fed basis of 50:50% lactic-formic acid in feed	12 to 26 wk	pig	88	1	1	fattening	faeces	culture	1	41	2	41	NA	NA	NA	NA	NA	NA	NA	NA	NA	NA	NA	NA	NA	NA			0	96	0,5		pig	weaning
S_Cr2	S_Cr2_02	PV	GK	2007	ES	experimental	Salmonella	farrow-to-finish	NA	NA	NA	0,44	FeedAcid	weaning	1.2% as-fed basis of 50:50% lactic-formic acid in feed	12 to 26 wk	pig	88	1	1	fattening	lymph nodes	cultute	0	42	8	35	NA	NA	NA	NA	NA	NA	NA	NA	NA	NA	NA	NA	NA	NA			0	97	0		pig	weaning
S_Cr2	S_Cr2_03	PV	GK	2007	ES	experimental	Salmonella	fattening	NA	1950	NA	0,2515	FeedAcid	fattening	0.8% as-fed basis of 50:50% lactic-formic acid in feed	18 to 27 wk	pig	120	1	1	fattening	faeces	culture	5	55	15	45	NA	NA	NA	NA	NA	NA	NA	NA	NA	NA	NA	NA	NA	NA			0	98	0,272727273		pig	fattening
S_Cr2	S_Cr2_04	PV	GK	2007	ES	experimental	Salmonella	fattening	NA	1950	NA	0,2515	FeedAcid	fattening	0.8% as-fed basis of 50:50% lactic-formic acid in feed	18 to 27 wk	pig	120	1	1	fattening	mesenteric lyph nodes	culture	2	58	10	50	NA	NA	NA	NA	NA	NA	NA	NA	NA	NA	NA	NA	NA	NA			0	99	0,172413793		pig	fattening
S_Cr2	S_Cr2_05	PV	GK	2007	ES	experimental	Salmonella	fattening	NA	1950	NA	0,2515	FeedAcid	fattening	0.8% as-fed basis of 50:50% lactic-formic acid in feed	18 to 27 wk	pig	120	1	1	fattening	serum	ELISA	32	28	49	11	NA	NA	NA	NA	NA	NA	NA	NA	NA	NA	NA	NA	NA	NA			0	100	0,256559767		pig	fattening
S_Cr2	S_Cr2_06	PV	GK	2007	ES	experimental	Salmonella	fattening	NA	1950	NA	0,2515	FeedAcid	fattening	0.8% formic acid in feed	18 to 27 wk	pig	120	1	1	fattening	faeces	culture	7	53	15	45	NA	NA	NA	NA	P=0,06	NA	NA	NA	NA	NA	NA	NA	NA	NA			0	101	0,396226415		pig	fattening
S_Cr2	S_Cr2_07	PV	GK	2007	ES	experimental	Salmonella	fattening	NA	1950	NA	0,2515	FeedAcid	fattening	0.8% formic acid in feed	18 to 27 wk	pig	120	1	1	fattening	mesenteric lyph nodes	culture	2	58	10	50	NA	NA	NA	NA	NA	NA	NA	NA	NA	NA	NA	NA	NA	NA			0	102	0,172413793		pig	fattening
S_Cr2	S_Cr2_08	PV	GK	2007	ES	experimental	Salmonella	fattening	NA	1950	NA	0,2515	FeedAcid	fattening	0.8% formic acid in feed	18 to 27 wk	pig	120	1	1	fattening	serum	ELISA	42	18	49	11	NA	NA	NA	NA	NA	NA	NA	NA	NA	NA	NA	NA	NA	NA			0	103	0,523809524		pig	fattening
S_Da15	S_Da15_01	PV	GK	1997	US	observational, cross-sectional	Salmonella	farrow-to-finish	both	continous flow finishing barn - selling an average of 5014 pig/year- AIAO farms selling 10910 pigs/year	0,83	0,246	AiAo	finishing	all-in-all-out management of finishing barns vs continuous flow	within 1 month of slaughter age	farm	28	32 - 92	1	finishing	faeces	culture	14	0	10	5	NA	NA	NA	NA	NA	NA	NA	NA	NA	NA	NA	NA	NA	NA	continous flow finishing barn - selling an average of 5014 pig/year- AIAO farms selling 10910 pigs/year		0	104	#DIV/0!	700	herd	fattening
S_Da16	S_Da16_01	DD	GA	1998	US	Observational, case-control	Salmonella	finishing	false	620	NA	0,357	ManureRemovalFreq	Finishing	Partially Slotted flooring vs. open flush gutter	within 1 month of slaughter age	pig	88	1	1	finishing	feces	culture	5	52	26	5	NA	NA	na	na	NA	NA	NA	NA	NA	NA	NA	NA	NA	NA	NA		0	105	0,018491124		herd	fattening
S_Do12	S_Do12_02	MM	NH	2015	PL	observational, cross-sectional	Salmonella	farrow-to-finish	FALSE	203 plusminus 339	0,086	NA	AiAo	general	Implementation of all in all out, vs no AIAO	older than 9 weeks	herd	70	44683	1	NA	feces	culture	1	18	5	46	NA	NA	NA	NA	95%CI for % of positives (0,1% - 26%)	NA	NA	NA	NA	NA	NA	NA	NA	Only univariable analysis by chi2 or fishers exact test was performed in the study	Very minor description of biosecurity measures and only 6 salmonella positive farms..		0	107	0,511111111		herd	general
S_Do12	S_Do12_03	MM	NH	2015	PL	observational, cross-sectional	Salmonella	farrow-to-finish	FALSE	203 plusminus 339	0,086	NA	ClosedHerd	general	Closed herd without introduction of new pigs, vs. open herd	older than 9 weeks	herd	70	44683	1	NA	feces	culture	1	42	5	22	NA	NA	NA	NA	95%CI for % of positives (0,1% - 12,2%)	NA	NA	NA	NA	NA	NA	NA	NA	Only univariable analysis by chi2 or fishers exact test was performed in the study	Very minor description of biosecurity measures and only 6 salmonella positive farms..		0	108	0,104761905		herd	general
S_Ef1	S_Ef1_01	MM	NH	2008	EU	observational, cross-sectional	Salmonella	mixed	both	NA	NA	NA	ClosedHerd	breeding	No gilts purchased	above 6 months old	pen	48951	1	1	breeder	feces	culture	2019	23481	1982	23688	OddsRatio	0,99009901	0,8	1,22	NA	In univariate analysis (bivariate actually), there was adjustment for clustering of pens within holdings (by adding a random intercept for holdings) and adjustment for the country where the holding was situated, by adding a fixed effect of country.	OddsRatio	1,030927835	0,826446281	1,282051282	NA	Testing day- Season- Breeding/production type- holding size- age of pigs- production stage- origin of feed- type of diet- probiotic supplement- organic acid supplement- other supplement- antibiotics	In final multivariate analysis, there was again adjustment for clustering of pens within holdings (by adding a random intercept for holdings) and adjustment for the country where the holding was situated, by adding a fixed effect of country.	NA	NA		0	109	1,027648221		pen	breeding
S_Ef1	S_Ef1_03	MM	NH	2008	EU	observational, cross-sectional	Salmonella	mixed	both	NA	NA	NA	ClosedHerd	breeding	No boars on farm	breeder pigs, above 6 months old	pen	48951	1	1	breeder	feces	culture	454	5526	3547	41643	OddsRatio	1,566435	1,41306	1,736458	NA	In univariate analysis (bivariate actually), there was adjustment for clustering of pens within holdings (by adding a random intercept for holdings) and adjustment for the country where the holding was situated, by adding a fixed effect of country.	NA	NA	NA	NA	NA	NA	NA	Dropped from final model by backward procedure	homebred not compared to purchased boars		0	110	0,964552326		pen	breeding
S_Ef1	S_Ef1_10	MM	NH	2008	EU	observational, cross-sectional	Salmonella	mixed	both	NA	NA	NA	PigsInPen	general	Continuous variable per 10 pigs extra	breeder pigs, above 6 months old	pen	48951	1	1	breeder	feces	culture	NA	NA	NA	NA	OddsRatio	0,943396226	0,917431193	0,970873786	p-value <0,0001	In univariate analysis (bivariate actually), there was adjustment for clustering of pens within holdings (by adding a random intercept for holdings) and adjustment for the country where the holding was situated, by adding a fixed effect of country.	OddsRatio	0,970873786	0,943396226	0,990099	NA	Testing day- Season- Breeding/production type- holding size- age of pigs- production stage- origin of feed- type of diet- probiotic supplement- organic acid supplement- other supplement- antibiotics	In final multivariate analysis, there was again adjustment for clustering of pens within holdings (by adding a random intercept for holdings) and adjustment for the country where the holding was situated, by adding a fixed effect of country. Odds ratio estimates and standard errors were assessed using a mixed-effects model with the effect of holdings included as a random intercept and with the fa…	NA	NA		0	111	#WERT!		pen	general
S_Ef1	S_Ef1_19	MM	NH	2008	EU	observational, cross-sectional	Salmonella	mixed	both	NA	NA	NA	AiAo	general	does this pen operate on an all in /all out basis yes versus no"? All in/all out means that pigs are only moved into the pen when all previous have been removed and the pen has been cleaned.	breeder pigs, above 6 months old	pen	48951	1	1	breeder	feces	culture	1785	21974	2216	25195	OddsRatio	0,85	0,75	0,97	p-value 0,0201	In univariate analysis (bivariate actually), there was adjustment for clustering of pens within holdings (by adding a random intercept for holdings) and adjustment for the country where the holding was situated, by adding a fixed effect of country.	NA	NA	NA	NA	NA	NA	NA	Dropped from final model	NA		0	112	0,923578271		pen	general
S_Ef1	S_Ef1_20	MM	NH	2008	EU	observational, cross-sectional	Salmonella	mixed	both	NA	NA	NA	FeedAcid	general	Adding organic acids to feed vs. not adding them	breeder pigs, above 6 months old	pen	48951	1	1	breeder	feces	culture	233	4295	3167	37499	OddsRatio	0,89	0,63	1,25	p-value 0,496	In univariate analysis (bivariate actually), there was adjustment for clustering of pens within holdings (by adding a random intercept for holdings) and adjustment for the country where the holding was situated, by adding a fixed effect of country.	NA	NA	NA	NA	NA	NA	NA	Dropped from final model	NA		0	113	0,642339125		pen	general
S_Ga5	S_Ga5_08	VZG	EW	2009	ES	observational, cross-sectional	Salmonella	mixed	false	NA	0,431	NA	VehicleDisinf	fattening	sanitary ford in the entry of the farm	NA	herd	232	10	1	fattening	feces	culture	61,5	103	32,4	35,6	NA	NA	NA	NA	NA	NA	NA	NA	NA	NA	NA	NA	NA	NA			0	118	0,656058972		herd	fattening
S_Ga5	S_Ga5_14	VZG	EW	2009	ES	observational, cross-sectional	Salmonella	mixed	false	NA	0,431	NA	MunicipalWater	fattening	Public water vs. own well	NA	herd	232	10	1	fattening	feces	culture	50,1	48	43,2	90,6	NA	NA	NA	NA	NA	NA	NA	NA	NA	NA	NA	NA	NA	NA			0	119	2,188975694		herd	fattening
S_Ga5	S_Ga5_15	VZG	EW	2009	ES	observational, cross-sectional	Salmonella	mixed	false	NA	0,431	NA	Less2Suppliers	fattening	number of sources of weaned pigs	NA	herd	232	10	1	fattening	feces	culture	71,1	116	22,9	21,9	NA	NA	NA	NA	NA	NA	NA	NA	NA	NA	NA	NA	NA	NA			0	120	0,586165487		herd	fattening
S_Go12	S_Go12_01	DD	GA	2012	DE	Observational, case-control	Salmonella	NA	NA	NA	0,4	NA	EquipDisinf	NA	Disinfection of equipment after use	NA	Farm	96 Cases and 59 controls	NA	NA	Slauthering	Meat juice_Data	ELISA	NA	NA	NA	NA	OddsRatio	0,454545455	0,151057402	1,408450704	CI, p-value	NA	OddsRatio	NA	NA	NA	NA	NA	NA	NA	NA		0	121	#WERT!		herd	general
S_Go12	S_Go12_03	DD	GA	2012	DE	Observational, case-control	Salmonella	NA	NA	NA	0,4	NA	FarmClothesBoots	NA	Same protective clothes worn in multiple barns	NA	Farm	68 cases and 29 Controls	NA	NA	Slauthering	Meat juice_Data	ELISA	NA	NA	NA	NA	OddsRatio	0,37037037	0,194931774	0,704225352	CI, p-value	NA	OddsRatio	NA	NA	NA	NA	NA	NA	NA	NA		0	122	#WERT!		herd	general
S_Go12	S_Go12_04	DD	GA	2012	DE	Observational, case-control	Salmonella	NA	NA	NA	0,4	NA	FarmClothesBoots	NA	Clean boots available	NA	Farm	59 Cases and 56 Controls	NA	NA	Slauthering	Meat juice_Data	ELISA	NA	NA	NA	NA	OddsRatio	3,333333333	1,785714286	8,333333333	CI, p-value	NA	OddsRatio	5	1,5625	14,28571429	CI, p-value	NA	NA	NA	NA		0	123	#WERT!		herd	general
S_Go12	S_Go12_08	DD	GA	2012	DE	Observational, case-control	Salmonella	NA	NA	NA	0,4	NA	SepVehicle	NA	Separate transporte for each age group	NA	Farm	24 cases and 4 controls	NA	NA	Slauthering	Meat juice_Data	ELISA	NA	NA	NA	NA	OddsRatio	0,277777778	0,081699346	0,925925926	CI, p-value	NA	OddsRatio	0,087719298	0,015110305	0,515463918	CI, p-value	NA	NA	NA	NA		0	124	#WERT!		herd	general
S_Go12	S_Go12_02	DD	GA	2012	DE	Observational, case-control	Salmonella	NA	NA	NA	0,4	NA	NoMinglingFatteners	NA	No movement of individual animals during the fatting period (yes vs. no)	NA	Farm	54 Cases and 22 controls	NA	NA	Slauthering	Meat juice_Data	ELISA	NA	NA	NA	NA	OddsRatio	0,4347826	0,151057402	1,408450704	CI, p-value	NA	OddsRatio	0,18867924	0,04914005	0,7407407	NA	NA	NA	NA	NA		0	121	#WERT!		herd	fattening
S_Go12	S_Go12_05	DD	GA	2012	DE	Observational, case-control	Salmonella	NA	NA	NA	0,4	NA	VehicleDisinf	NA	Cleaning of transporter (no vs. yes)	NA	Farm	18 Cases and 13 controls	NA	NA	Slauthering	Meat juice_Data	ELISA	NA	NA	NA	NA	OddsRatio	2,5	0,952381	6,666667	CI, p-value	NA	OddsRatio	5	1,388889	20	NA	NA	NA	NA	NA		0	121	#WERT!		herd	general
S_Ma12	S_Ma12_01	DD	GA	2017	GB	observational	Salmonella	finishing	False	NA	NA	NA	Disinfection	Finishing	Cleaning and disinfection with iodine product (according to a rigorous protocol consisting of several steps and a Defra approved disinfectant used at the General Orders concentration) compared to GPC8 (gluteraldehyde)	NA	Finisher buildings	20	1 pooled faecal sample for each 50 pigs housed in a pen+10 individual faecal samples from the floor	NA	Finisher buildings	faecal sample	Culture method, serotyping	106	144	498	2067	NA	NA	NA	NA	p-value	NA	OddsRatio	3,21	1,18	8,74	p-value = 0,022	NA	NA	NA	NA		0	141	#BEZUG!		finisher buildings	fattening
S_Ma12	S_Ma12_02	DD	GA	2017	GB	observational	Salmonella	finishing	False	NA	NA	NA	Disinfection	Finishing	Cleaning and disinfection with potassium peroxymonosulfate (according to a rigorous protocol consisting of several steps and a Defra approved disinfectant used at the General Orders concentration) compared to GPC8 (gluteraldehyde)	NA	Finisher buildings	20	1 pooled faecal sample for each 50 pigs housed in a pen+10 individual faecal samples from the floor	NA	Finisher buildings	faecal sample	Culture method, serotyping	105	293	498	2067	NA	NA	NA	NA	p-value	NA	OddsRatio	0,2	0,05	0,84	p-value = 0,029	NA	NA	NA	NA		0	142	#BEZUG!		finisher buildings	fattening
S_Me20	S_Me20_06	eb	vzg	2005	DE	observational, cross-sectional	Salmonella	mixed	false	NA	NA	NA	Quarantine	breeding	integration of gilts with preceding quarantine (seperate building with seperate tools)	NA	pig	1009	1	1	breeding	blood	ELISA	NA	NA	NA	NA	NA	NA	NA	NA	NA	NA	OddsRatio	0,2717391	0,1559019	0,4736449	NA	More2Workers, CloseBarn, HygieneLock	None	NA	positive at OD>40		0	144	#WERT!		pig	breeding
S_Me20	S_Me20_08	eb	vzg	2005	DE	observational, cross-sectional	Salmonella	mixed	false	NA	NA	NA	HygieneLock	breeding	hygiene lock present	NA	pig	1009	1	1	breeding	blood	ELISA	NA	NA	NA	NA	NA	NA	NA	NA	NA	NA	OddsRatio	3,15	2,07	4,77	NA	QuarantineBarn, More2Workers, CloseBarn	None	NA	positive at OD>40		0	145	#WERT!		pig	breeding
S_Me20	S_Me20_11	eb	vzg	2005	DE	observational, cross-sectional	Salmonella	mixed	false	NA	NA	NA	CleanFeedSystem	fattening	Cleaning of feedingsystem regualarly or occasionally vs. never	NA	pig	2156	1	1	fattening	blood	ELISA	NA	NA	NA	NA	NA	NA	NA	NA	NA	NA	OddsRatio	0,4048583	0,2975252	0,5509121	NA	antibiotics, floor type, NoPelletedFeed, farm location	None	NA	positive at OD>40		0	146	#WERT!		pig	fattening
S_Me20	S_Me20_12	eb	vzg	2005	DE	observational, cross-sectional	Salmonella	mixed	true	NA	NA	NA	ChangePlaceTwice	breeding	changing place of huts/pens twice a year vs. once or less	NA	pig	345	1	1	breeding	blood	ELISA	NA	NA	NA	NA	OddsRatio	0,3757528	0,1142208	1,2361162	NA	NA	NA	NA	NA	NA	NA	NA	NA	NA	positive at OD>40		0	147	#WERT!		pig	breeding
S_No6	S_No6_01	MM	NH	2004	BE	observational, cross-sectional	Salmonella	farrow-to-finish	FALSE	NA	NA	NA	ClosedHerd	breeding	Purchase of gilts no (= good measure) vs yes	slaughter pigs	herd	62	30	NA	fattener	lymphnodes	PCR	NA	NA	NA	NA	NA	NA	NA	NA	p-value 0,01	NA	OddsRatio	2,56	NA	NA	NA	NA	Random intercept for herd	They use a binomial outcome: positive samples, all samples - so prevalence as outcome. Therefore not able to fill in the numbers for nMeasurePos etc.. Only odds ratios	In the text they mention more variables, than they show in the baseline table 1, while they do refer to table 1. E.g. snout contact, cleaning and disinfection etc.		0	148	#WERT!		herd	breeding
S_Po5	S_Po5_01	PV	GK	2008	CA	observational, cross-sectional	Salmonella	finishing	NA	1050 finishing pigs	0,475	0,114	ClosedBarn	finishing	Completely closed barns vs opened and partiall closed barns	finihing	farm	80	1	1	finishing	faeces	culture	NA	NA	NA	NA	OddsRatio	0,565525439	0,208045182	1,390968128	95% CI b	P=0,21	OddsRatio	0,188247066	0,053933687	0,65704682	95% CI b - transformed to OR CI	P=0,01	Log likelihood x43.48- farms (n=80)- LR x2=23.48, D.F.=5, P<0.01- AIC=98.97- Hosmer-Lemeshow x2=8.7, D.F.=10, P=0.56	NA	data for risk factor for farm level- opened and partially closed barn ref. group		0	149	#WERT!		herd	fattening
S_Ra15	S_Ra15_01	GK	PV	2005	CA	observational, longitudinal study	Salmonella	finishing	NA	marketed at least 2000 pigs/year	0,51	0,143	LessPigsInPen20	finishing	<=20 pigs per pen	finishing (40 to 60 days to shipment)	farm	266	1	1	finishing	pooled faeces (5 samples)	culture	56	145	29	36	NA	NA	NA	NA	P=0,07	NA	NA	NA	NA	NA	NA	NA	NA	NA	89 farms- 3 visits per farm, each visit 5 pooled samples, pooled sample=5 individual samples		0	151	0,479429251		herd	fattening
S_Ra15	S_Ra15_05	GK	PV	2005	CA	observational, longitudinal study	Salmonella	finishing	NA	marketed at least 2000 pigs/year	0,51	0,143	RodentControl	finishing	reported effective mouse control	finishing (40 to 60 days to shipment)	farm	266	1	1	finishing	pooled faeces (5 samples)	culture	75	173	10	8	NA	NA	NA	NA	P=0,09	NA	NA	NA	NA	NA	NA	NA	NA	NA	89 farms- 3 visits per farm, each visit 5 pooled samples, pooled sample=5 individual samples		0	152	0,346820809		herd	fattening
S_Ru5	S_Ru5_01	VZG	EW	2018	IT	experimental	Salmonella	weaning	false	NA	NA	NA	FeedAcid	weaning	Organic acid in feed	28 days	pig	30	1	1	weaning	Faeces	Culture	7	8	12	3	NA	NA	NA	NA	NA	NA	NA	NA	NA	NA	NA	NA	NA	only percentages of treatment groups were compared	outcome determined after 57 days of treatment		0	154	0,21875		pig	weaning
S_Ru5	S_Ru5_02	VZG	EW	2018	IT	experimental	Salmonella	weaning	false	NA	NA	NA	WaterAcid	weaning	Organic acid in water	28 days	pig	30	1	1	weaning	Faeces	Culture	3	12	12	3	NA	NA	NA	NA	NA	NA	NA	NA	NA	NA	NA	NA	NA	only percentages of treatment groups were compared	outcome determined after 57 days of treatment		0	155	0,0625		pig	weaning
S_Sa10	S_Sa10_01	VZG	EW	2018	ES	observational, cross-sectional	Salmonella	NA	NA	2900 pigs	0,467	0,72	RodentControl	NA	continuous rodent control vs. sometimes or never	NA	herd	23	NA	1	slaughter	mesenterial lymph nodes	culture	NA	NA	NA	NA	NA	NA	NA	NA	NA	NA	OddsRatio	0,05	0,01360828	0,18371173	NA	weight, farm size, season, water analysis, FarmShower, NoPellets, NoDryFeed	clustering of pigs in herds	NA			0	156	#WERT!		herd	general
S_Sa10	S_Sa10_02	VZG	EW	2018	ES	observational, cross-sectional	Salmonella	NA	NA	2900 pigs	0,467	0,72	FarmShower	NA	Existence of changing room and shower	NA	herd	23	NA	1	slaughter	mesenterial lymph nodes	culture	NA	NA	NA	NA	NA	NA	NA	NA	NA	NA	OddsRatio	0,08389262	0,014667	0,47985071	NA	weight, farm size, season, water analysis, RodentControl, NoPellets, NoDryFeed	clustering of pigs in herds	NA			0	157	#WERT!		herd	general
S_Tw1	S_Tw1_01	MM	NH	2010	GB	observational, cross-sectional	Salmonella	mixed	FALSE	Total number of pigs on farms was <1000 on 74 farms- 1000-2000 on 85 farms- 2000-3500 on 51 farms- >3500 on 87 farms	NA	NA	ClosedHerd	fattening	no purchase vs any foreign source of pigs	Pigs at slaughter for the low prevalence farms- unclear age for the high prevalence farms	herd	297	40	NA	NA	muscle_tissue_fluid	ELISA	53	13	172	59	OddsRatio	1,407071	1,09227	1,812601	NA	NA	OddsRatio	NA	NA	NA	NA	NA	NA	Backward stepwise selection with likelihood ratio tests -> variable dropped	NA		0	158	1,398479428		herd	fattening
S_Tw1	S_Tw1_05	MM	NH	2010	GB	observational, cross-sectional	Salmonella	mixed	FALSE	Total number of pigs on farms was <1000 on 74 farms- 1000-2000 on 85 farms- 2000-3500 on 51 farms- >3500 on 87 farms	NA	NA	UseBiosecurityPlan	general	Using a written hygiene/biosecurity plan vs no plan	Pigs at slaughter for the low prevalence farms- unclear age for the high prevalence farms	herd	297	40	NA	NA	muscle_tissue_fluid	ELISA	105	54	105	11	OddsRatio	0,2	0,098	0,424	p-value (overall chi) < 0,001	NA	OddsRatio	NA	NA	NA	NA	NA	NA	Backward stepwise selection with likelihood ratio tests -> variable dropped	NA		0	159	0,203703704		herd	general
S_Tw1	S_Tw1_06	MM	NH	2010	GB	observational, cross-sectional	Salmonella	mixed	FALSE	Total number of pigs on farms was <1000 on 74 farms- 1000-2000 on 85 farms- 2000-3500 on 51 farms- >3500 on 87 farms	NA	NA	MunicipalWater	general	Having municipality water vs not	Pigs at slaughter for the low prevalence farms- unclear age for the high prevalence farms	herd	297	40	NA	NA	muscle_tissue_fluid	ELISA	163	45	62	23	OddsRatio	1,34	0,76	2,4	p-value (overall chi) = 0,319	NA	OddsRatio	NA	NA	NA	NA	NA	NA	Backward stepwise selection with likelihood ratio tests -> variable dropped	NA		0	160	1,343727599		herd	general
S_Tw1	S_Tw1_07	MM	NH	2010	GB	observational, cross-sectional	Salmonella	mixed	FALSE	Total number of pigs on farms was <1000 on 74 farms- 1000-2000 on 85 farms- 2000-3500 on 51 farms- >3500 on 87 farms	NA	NA	ClosedFeedStorage	general	Covering up all feed bins vs. not all of them	Pigs at slaughter for the low prevalence farms- unclear age for the high prevalence farms	herd	297	40	NA	NA	muscle_tissue_fluid	ELISA	207	60	18	8	OddsRatio	1,54	0,63	3,72	p-value (overall chi) = 0,34	NA	OddsRatio	NA	NA	NA	NA	NA	NA	Backward stepwise selection with likelihood ratio tests -> variable dropped	NA		0	161	1,533333333		herd	general
S_Tw1	S_Tw1_08	MM	NH	2010	GB	observational, cross-sectional	Salmonella	mixed	FALSE	Total number of pigs on farms was <1000 on 74 farms- 1000-2000 on 85 farms- 2000-3500 on 51 farms- >3500 on 87 farms	NA	NA	SickBay	general	Using dedicated sick pens or not	Pigs at slaughter for the low prevalence farms- unclear age for the high prevalence farms	herd	297	40	NA	NA	muscle_tissue_fluid	ELISA	191	57	33	11	OddsRatio	1,12	0,53	2,35	NA	NA	OddsRatio	NA	NA	NA	NA	NA	NA	Backward stepwise selection with likelihood ratio tests -> variable dropped	NA		0	162	1,116959064		herd	general
S_Tw1	S_Tw1_09	MM	NH	2010	GB	observational, cross-sectional	Salmonella	mixed	FALSE	Total number of pigs on farms was <1000 on 74 farms- 1000-2000 on 85 farms- 2000-3500 on 51 farms- >3500 on 87 farms	NA	NA	NoSickBayReenter	general	Not mixing sick pigs with mainstream animals after recovery vs doing that	Pigs at slaughter for the low prevalence farms- unclear age for the high prevalence farms	herd	297	40	NA	NA	muscle_tissue_fluid	ELISA	178	42	45	25	OddsRatio	2,35	1,29	4,31	p-value (overall chi) = <0,004	NA	OddsRatio	NA	NA	NA	NA	NA	NA	Backward stepwise selection with likelihood ratio tests -> variable dropped	NA		0	163	2,354497354		herd	general
S_Tw1	S_Tw1_10	MM	NH	2010	GB	observational, cross-sectional	Salmonella	mixed	FALSE	Total number of pigs on farms was <1000 on 74 farms- 1000-2000 on 85 farms- 2000-3500 on 51 farms- >3500 on 87 farms	NA	NA	BootDisinfection	general	Footwear disinfection yes or no	Pigs at slaughter for the low prevalence farms- unclear age for the high prevalence farms	herd	297	40	NA	NA	muscle_tissue_fluid	ELISA	164	62	55	6	OddsRatio	0,29	0,12	0,71	p-value (overall chi) = 0,004	NA	OddsRatio	0,26	0,068	0,952	NA	NA	NA	NA	NA		0	164	0,28856305		herd	general
S_Tw1	S_Tw1_11	MM	NH	2010	GB	observational, cross-sectional	Salmonella	mixed	FALSE	Total number of pigs on farms was <1000 on 74 farms- 1000-2000 on 85 farms- 2000-3500 on 51 farms- >3500 on 87 farms	NA	NA	VehicleDisinf	general	Vehicle wheel disinfection or not	Pigs at slaughter for the low prevalence farms- unclear age for the high prevalence farms	herd	297	40	NA	NA	muscle_tissue_fluid	ELISA	13	22	211	46	OddsRatio	0,13	0,057	0,29	p-value (overall chi) < 0,001	NA	OddsRatio	0,128	0,039	0,416	NA	NA	NA	NA	NA		0	165	0,128823783		herd	general
S_Tw1	S_Tw1_12	MM	NH	2010	GB	observational, cross-sectional	Salmonella	mixed	FALSE	Total number of pigs on farms was <1000 on 74 farms- 1000-2000 on 85 farms- 2000-3500 on 51 farms- >3500 on 87 farms	NA	NA	FarmEquip	general	Not sharing farm equipment with other enterprises vs doing so	Pigs at slaughter for the low prevalence farms- unclear age for the high prevalence farms	herd	297	40	NA	NA	muscle_tissue_fluid	ELISA	167	23	35	45	OddsRatio	9,34	4,63	18,9	p-value (overall chi) < 0,002	NA	OddsRatio	12,5	4,9	35,7	NA	NA	NA	NA	NA		0	166	9,335403727		herd	general
S_Va3	S_Va3_01	EW	ER	2001	NA	experimental	Salmonella	Finishing	NA	NA	NA	NA	WaterAcid	Finishing	Organic acid in water	NA	Herds	7	998	268	Finishing	Serum	ELISA	69	430	199	300	NA	NA	NA	NA	NA	NA	NA	NA	NA	NA	NA	NA	NA	None described in text: "Further statistical analysis of the results at a sample cut-off of OD%>10 showed that main effects and interactions for the time factor did not contribute significantly to the model. Neither did the effect of compartment within herds. This implies that, in this study, there is no apparent effect of repeated use of the same compartment. These effects were dropped from the …	OD at 10%		0	167	0,24190721		herd	fattening
S_Va3	S_Va3_02	EW	ER	2001	NA	experimental	Salmonella	Finishing	NA	NA	NA	NA	WaterAcid	Finishing	Organic acid in water	NA	Herds	7	998	268	Finishing	Serum	ELISA	22	477	123	376	NA	NA	NA	NA	NA	NA	NA	NA	NA	NA	NA	NA	NA	NA	OD at 40%		0	168	0,140989586		herd	fattening
S_Va8	S_Va8_01	MM	NH	2000	NL	observational, cross-sectional	Salmonella	farrow-to-finish	NA	Based on fig 5 about 200 sows on avergae, max of 600 sows	NA	NA	Disinfection	fattening	Sometimes or always disinfecting a compartment after pressure washing vs never	Pigs at slaughter	herd	353	62	NA	fattener	blood	ELISA	NA	NA	NA	NA	NA	NA	NA	NA	NA	NA	OddsRatio	1,43	1,01	2	p-value 0,046	feeding liquid feed containing fermented by-products- herd size below or above 800- tylosin as grotwh promotor in finishing feed- clinical salmonellosis in preceding 2 years- condemned livers	They correct for collecting different number of samples per herd by taking thenumber of positive, to the total numbr of samples as outcome, in stead of just the proportion. They forced the slaughterhouse where sample was collectd in the model as potential effect modifier/confounder	NA	Unfortunately they do not give the results of univariate analyses.		0	169	#WERT!		herd	fattening
S_Vi9	S_Vi9_01	MM	NH	2011	ES	observational, cross-sectional	Salmonella	mixed	NA	NA	NA	NA	RodentControl	general	Continuous rodent control vs only sometimes or never	slaughter pigs	herd	73	25	1	fattener	lymphnodes	culture	NA	NA	NA	NA	NA	NA	NA	NA	NA	NA	OddsRatio	0,4778485	0,1766614	1,2925243	NA	abattoir- province- type of farm- no of workers- length of fattening period- water supply	outcome was number of prevalence, so number of positive cultured lymphnodes/total number of sampled pigs, adjusted for herd by random effect model. In multivariate model only vars with p<0.1 in univariate analysis. Province and abattoir were forced in model as fixed effect for confounding.	NA	Unfortunately they do not give the results of univariate analyses.		0	170	#WERT!		herd	general
S_Vi9	S_Vi9_03	MM	NH	2011	ES	observational, cross-sectional	Salmonella	mixed	NA	NA	NA	NA	MunicipalWater	general	Municipality water or any other water as source (own well- rivers- irrigation channels are given as example)	slaughter pigs	herd	73	25	1	fattener	lymphnodes	culture	NA	NA	NA	NA	NA	NA	NA	NA	NA	NA	OddsRatio	1,9	1,1	3,2	p-value 0,02	abattoir- province- type of farm- no of workers- length of fattening period- rodent control	outcome was number of prevalence, so number of positive cultured lymphnodes/total number of sampled pigs, adjusted for herd by random effect model. In multivariate model only vars with p<0.1 in univariate analysis. Province and abattoir were forced in model as fixed effect for confounding.	NA	Unfortunately they do not give the results of univariate analyses.		0	171	#WERT!		herd	general
S_Wi2	S_Wi2_01	MM	NH	2010	CA	observational, cross-sectional	Salmonella	farrow-to-finish	NA	531 breeding pigs (range 130 - 2070)- 8332 pigs for slaughter annually (range 1100 - 27000)	NA	NA	NotFeedFloor	general	Not distributing feed on the floor vs doing so	NA	pen	750	1	1	sows- nursery- grow-finish	feces	culture	NA	NA	NA	NA	OddsRatio	0,57	0,29	0,92	p-value 0,087	NA	NA	NA	NA	NA	NA	NA	NA	Dropped based on forward stepwise model.	They present the beta coefficients (so log odds ratio). Therefore I calculated the odds ratios myself with the natural exponent. In the univariate results they did NOT correct for herd by random effect. This really influences the results. Careful interpretation		0	172	#WERT!		pen	general
S_Wi2	S_Wi2_05	MM	NH	2010	CA	observational, cross-sectional	Salmonella	farrow-to-finish	NA	531 breeding pigs (range 130 - 2070)- 8332 pigs for slaughter annually (range 1100 - 27000)	NA	NA	NoContactBetweenPens	general	No snout contact between pens vs. comtact	NA	pen	750	1	1	sows- nursery- grow-finish	feces	culture	NA	NA	NA	NA	OddsRatio	0,51	0,31	0,85	p-value 0,009	NA	OddsRatio	0,44	0,25	0,79	p-value 0,005	Feed pelleted feed- production stage	Binomial distribution, so I guess taking into account no of sampled pens- they correted for clustering within herd by adding random intercept for herd, no confoudners forced in model, but risk factors were defined as confounders if removing changed effect estimate by more than 20%...	NA	They present the beta coefficients (so log odds ratio). Therefore I calculated the odds ratios myself with the natural exponent. In the univariate results they did NOT correct for herd by random effect. This really influences the results. Careful interpretation		0	173	#WERT!		pen	general
S_Wi2	S_Wi2_06	MM	NH	2010	CA	observational, cross-sectional	Salmonella	farrow-to-finish	NA	531 breeding pigs (range 130 - 2070)- 8332 pigs for slaughter annually (range 1100 - 27000)	NA	NA	PigsInPenCont	general	Pig density in pen as continuous outcome, with odds for every extra squared meter	NA	pen	750	1	1	sows- nursery- grow-finish	feces	culture	NA	NA	NA	NA	OddsRatio	1,95	1,32	2,89	p-value 0,001	NA	NA	NA	NA	NA	NA	NA	NA	Dropped based on forward stepwise model.	They present the beta coefficients (so log odds ratio). Therefore I calculated the odds ratios myself with the natural exponent. In the univariate results they did NOT correct for herd by random effect. This really influences the results. Careful interpretation		0	174	#WERT!		pen	general
S_Wi6	S_Wi6_01	PV	GK	2011	ES	experimental	Salmonella	farrow-to-finish	NA	NA	NA	NA	FeedAcid	finishing	supplement of lactic acid and formic acid (1:1) in feed	growing to finishing	pig	61	1	1	finishing	faeces	culture	1	29	24	7	NA	NA	NA	NA	P<0,001	NA	NA	NA	NA	NA	NA	NA	NA	NA	unexpected diffrencesin prevalence dtetcted in day 0 of experiment		0	175	0,010057471		pig	fattening
S_Wi6	S_Wi6_03	PV	GK	2011	ES	experimental	Salmonella	farrow-to-finish	NA	NA	NA	NA	FeedAcid	finishing	supplement of lactic acid and formic acid (1:1) in feed	growing to finishing	pig	63	1	1	finishing	serum	ELISA	3	31	20	9	NA	NA	NA	NA	P<0,001	NA	NA	NA	NA	NA	NA	NA	NA	NA	unexpected diffrencesin prevalence dtetcted in day 0 of experiment		0	176	0,043548387		pig	fattening
S_Sm6	S_Sm6_03	EW	ER	2018	GB	experimental	Salmonella	Mixed	both	2900	NA	NA	VehicleFarmEntry	general	If feed vehicles enter farm perimeter	NA	Farm	57	9746	NA	Finish	Faeces	Culture	NA	NA	NA	NA	NA	NA	NA	NA	NA	NA	OddsRatio	0,091491308	0,01491257	0,5613158	p=0,010	transformed OR	NA	NA	Measure applied to total of 13/54 farms, but no information as to which farms where +ve or -ve for Salm. Transformed effect estimates		0	178	#WERT!		herd	general
S_St6	S_St6_01	EW	ER	2001	DK	experimental	Salmonella	Mixed	NA	NA	NA	NA	DeliveryRoom	general	hygiene lock is present	NA	Herds	135	6814	NA	Mixed	Blood	ELISA	18	23	21	73	NA	NA	NA	NA	NA	NA	OddsRatio	1,5	NA	NA	NA	NA	NA	NA	Method 1. To analyse the entire data set without any exclusions and apply the same disease definition for all herds (i.e. herds were considered positive if the proportion of OD% > 10 was >20%). Method I does not control for selection method. Of the total 5 methods, only 1 and 5 were chosen to extract as the others did not take into account the whole population of interest and therefore the effect…		0	180	2,720496894		herd	general
S_St6	S_St6_02	EW	ER	2001	DK	experimental	Salmonella	Mixed	NA	NA	NA	NA	DeliveryRoom	general	hygiene lock is present	NA	Herds	135	6814	NA	Mixed	Blood	ELISA	18	23	21	73	NA	NA	NA	NA	NA	NA	OddsRatio	2,7	NA	NA	P?0,25	NA	NA	NA	Method 5. To regard the study as case-base where high-seroprevalence herds per definition were infected (cases) and randomly selected herds per definition were bases. Of the total 5 methods, only 1 and 5 were chosen to extract as the others did not take into account the whole population of interest and therefore the effect estimates did not represent the true effect estimate for the population of…		0	181	2,720496894		herd	general
S_St6	S_St6_03	EW	ER	2001	DK	experimental	Salmonella	Mixed	NA	NA	NA	NA	HygieneLock	general	hygiene lock is present	NA	Herds	135	6814	NA	Mixed	Blood	ELISA	17	46	22	50	NA	NA	NA	NA	NA	NA	OddsRatio	0,7	NA	NA	NA	NA	NA	NA	Method 1. To analyse the entire data set without any exclusions and apply the same disease definition for all herds (i.e. herds were considered positive if the proportion of OD% > 10 was >20%). Method I does not control for selection method. Of the total 5 methods, only 1 and 5 were chosen to extract as the others did not take into account the whole population of interest and therefore the effect…		0	182	0,839920949		herd	general
S_St6	S_St6_04	EW	ER	2001	DK	experimental	Salmonella	Mixed	NA	NA	NA	NA	HygieneLock	general	hygiene lock is present	NA	Herds	135	6814	NA	Mixed	Blood	ELISA	17	46	22	50	NA	NA	NA	NA	NA	NA	OddsRatio	0,8	NA	NA	NA	NA	NA	NA	Method 5. To regard the study as case-base where high-seroprevalence herds per definition were infected (cases) and randomly selected herds per definition were bases. Of the total 5 methods, only 1 and 5 were chosen to extract as the others did not take into account the whole population of interest and therefore the effect estimates did not represent the true effect estimate for the population of…		0	183	0,839920949		herd	general
S_St6	S_St6_05	EW	ER	2001	DK	experimental	Salmonella	Mixed	NA	NA	NA	NA	Less4Suppliers	general	number of suppliers 0-3 vs. >3	NA	Herds	135	6814	NA	Mixed	Blood	ELISA	14	37	25	59	NA	NA	NA	NA	NA	NA	OddsRatio	0,9	NA	NA	NA	NA	NA	NA	Method 1. To analyse the entire data set without any exclusions and apply the same disease definition for all herds (i.e. herds were considered positive if the proportion of OD% > 10 was >20%). Method I does not control for selection method. Of the total 5 methods, only 1 and 5 were chosen to extract as the others did not take into account the whole population of interest and therefore the effect…		0	184	0,892972973		herd	general
S_St6	S_St6_06	EW	ER	2001	DK	experimental	Salmonella	Mixed	NA	NA	NA	NA	Less4Suppliers	general	number of suppliers 0-3 vs. >3	NA	Herds	135	6814	NA	Mixed	Blood	ELISA	14	37	25	59	NA	NA	NA	NA	NA	NA	OddsRatio	1,1	NA	NA	NA	NA	NA	NA	Method 5. To regard the study as case-base where high-seroprevalence herds per definition were infected (cases) and randomly selected herds per definition were bases. Of the total 5 methods, only 1 and 5 were chosen to extract as the others did not take into account the whole population of interest and therefore the effect estimates did not represent the true effect estimate for the population of…		0	185	0,892972973		herd	general
S_St6	S_St6_07	EW	ER	2001	DK	experimental	Salmonella	Mixed	NA	NA	NA	NA	Less4Suppliers	general	number of suppliers 0-3 vs. >3	NA	Herds	135	6814	NA	Mixed	Blood	ELISA	15	40	24	56	NA	NA	NA	NA	NA	NA	OddsRatio	0,9	NA	NA	NA	NA	NA	NA	Method 1. To analyse the entire data set without any exclusions and apply the same disease definition for all herds (i.e. herds were considered positive if the proportion of OD% > 10 was >20%). Method I does not control for selection method. Of the total 5 methods, only 1 and 5 were chosen to extract as the others did not take into account the whole population of interest and therefore the effect…		0	186	0,875		herd	general
S_St6	S_St6_08	EW	ER	2001	DK	experimental	Salmonella	Mixed	NA	NA	NA	NA	Less4Suppliers	general	number of suppliers 0-3 vs. >3	NA	Herds	135	6814	NA	Mixed	Blood	ELISA	15	40	24	56	NA	NA	NA	NA	NA	NA	OddsRatio	1,1	NA	NA	NA	NA	NA	NA	Method 5. To regard the study as case-base where high-seroprevalence herds per definition were infected (cases) and randomly selected herds per definition were bases. Of the total 5 methods, only 1 and 5 were chosen to extract as the others did not take into account the whole population of interest and therefore the effect estimates did not represent the true effect estimate for the population of…		0	187	0,875		herd	general
S_St6	S_St6_09	EW	ER	2001	DK	experimental	Salmonella	Mixed	NA	NA	NA	NA	Quarantine	general	quarantine for animal introduction	NA	Herds	135	6814	NA	Mixed	Blood	ELISA	5	11	34	85	NA	NA	NA	NA	NA	NA	OddsRatio	1,6	NA	NA	NA	NA	NA	NA	Method 1. To analyse the entire data set without any exclusions and apply the same disease definition for all herds (i.e. herds were considered positive if the proportion of OD% > 10 was >20%). Method I does not control for selection method. Of the total 5 methods, only 1 and 5 were chosen to extract as the others did not take into account the whole population of interest and therefore the effect…		0	188	1,136363636		herd	general
S_St6	S_St6_10	EW	ER	2001	DK	experimental	Salmonella	Mixed	NA	NA	NA	NA	Quarantine	general	quarantine for animal introduction	NA	Herds	135	6814	NA	Mixed	Blood	ELISA	5	11	34	85	NA	NA	NA	NA	NA	NA	OddsRatio	1,1	NA	NA	NA	NA	NA	NA	Method 5. To regard the study as case-base where high-seroprevalence herds per definition were infected (cases) and randomly selected herds per definition were bases. Of the total 5 methods, only 1 and 5 were chosen to extract as the others did not take into account the whole population of interest and therefore the effect estimates did not represent the true effect estimate for the population of…		0	189	1,136363636		herd	general
S_St6	S_St6_15	EW	ER	2001	DK	experimental	Salmonella	Mixed	NA	NA	NA	NA	NoDrivingThroughSections	general	pigs are not driven through occupied barn sections	NA	Herds	135	6814	NA	Growers	Blood	ELISA	31	67	8	29	NA	NA	NA	NA	NA	NA	OddsRatio	0,4	NA	NA	NA	NA	NA	NA	Method 1. To analyse the entire data set without any exclusions and apply the same disease definition for all herds (i.e. herds were considered positive if the proportion of OD% > 10 was >20%). Method I does not control for selection method. Of the total 5 methods, only 1 and 5 were chosen to extract as the others did not take into account the whole population of interest and therefore the effect…		0	190	1,677238806		herd	general
S_St6	S_St6_16	EW	ER	2001	DK	experimental	Salmonella	Mixed	NA	NA	NA	NA	NoDrivingThroughSections	general	pigs are not driven through occupied barn sections	NA	Herds	135	6814	NA	Mixed	Blood	ELISA	31	67	8	29	NA	NA	NA	NA	NA	NA	OddsRatio	0,5	NA	NA	NA	NA	NA	NA	Method 5. To regard the study as case-base where high-seroprevalence herds per definition were infected (cases) and randomly selected herds per definition were bases. Of the total 5 methods, only 1 and 5 were chosen to extract as the others did not take into account the whole population of interest and therefore the effect estimates did not represent the true effect estimate for the population of…		0	191	1,677238806		herd	general
S_St6	S_St6_17	EW	ER	2001	DK	experimental	Salmonella	Mixed	NA	NA	NA	NA	NoContactBetweenPens	general	pen wall closed to floor	NA	Herds	135	6814	NA	Finishers	Blood	ELISA	4	13	35	83	NA	NA	NA	NA	NA	NA	OddsRatio	1,4	NA	NA	NA	NA	NA	NA	Method 1. To analyse the entire data set without any exclusions and apply the same disease definition for all herds (i.e. herds were considered positive if the proportion of OD% > 10 was >20%). Method I does not control for selection method. Of the total 5 methods, only 1 and 5 were chosen to extract as the others did not take into account the whole population of interest and therefore the effect…		0	192	0,72967033		herd	general
S_St6	S_St6_18	EW	ER	2001	DK	experimental	Salmonella	Mixed	NA	NA	NA	NA	NoContactBetweenPens	general	pen wall closed to floor	NA	Herds	135	6814	NA	Finishers	Blood	ELISA	4	13	35	83	NA	NA	NA	NA	NA	NA	OddsRatio	0,7	NA	NA	NA	NA	NA	NA	Method 5. To regard the study as case-base where high-seroprevalence herds per definition were infected (cases) and randomly selected herds per definition were bases. Of the total 5 methods, only 1 and 5 were chosen to extract as the others did not take into account the whole population of interest and therefore the effect estimates did not represent the true effect estimate for the population of…		0	193	0,72967033		herd	general
S_St6	S_St6_19	EW	ER	2001	DK	experimental	Salmonella	Mixed	NA	NA	NA	NA	NoContactBetweenPens	general	pen wall closed to floor	NA	Herds	135	6814	NA	Growers	Blood	ELISA	8	15	18	58	NA	NA	NA	NA	NA	NA	OddsRatio	2,8	NA	NA	P?0,25	NA	NA	NA	Method 1. To analyse the entire data set without any exclusions and apply the same disease definition for all herds (i.e. herds were considered positive if the proportion of OD% > 10 was >20%). Method I does not control for selection method. Of the total 5 methods, only 1 and 5 were chosen to extract as the others did not take into account the whole population of interest and therefore the effect…		0	194	1,718518519		herd	general
S_St6	S_St6_20	EW	ER	2001	DK	experimental	Salmonella	Mixed	NA	NA	NA	NA	NoContactBetweenPens	general	pen wall closed to floor	NA	Herds	135	6814	NA	Growers	Blood	ELISA	8	15	18	58	NA	NA	NA	NA	NA	NA	OddsRatio	1,7	NA	NA	NA	NA	NA	NA	Method 5. To regard the study as case-base where high-seroprevalence herds per definition were infected (cases) and randomly selected herds per definition were bases. Of the total 5 methods, only 1 and 5 were chosen to extract as the others did not take into account the whole population of interest and therefore the effect estimates did not represent the true effect estimate for the population of…		0	195	1,718518519		herd	general
S_St6	S_St6_21	EW	ER	2001	DK	experimental	Salmonella	Mixed	NA	NA	NA	NA	EmptyManureBatch	general	manure free between batches	NA	Herds	135	6814	NA	Mixed	Blood	ELISA	21	19	18	77	NA	NA	NA	NA	NA	NA	OddsRatio	2,8	NA	NA	P?0,25	NA	NA	NA	Method 1. To analyse the entire data set without any exclusions and apply the same disease definition for all herds (i.e. herds were considered positive if the proportion of OD% > 10 was >20%). Method I does not control for selection method. Of the total 5 methods, only 1 and 5 were chosen to extract as the others did not take into account the whole population of interest and therefore the effect…		0	196	4,728070175		herd	general
S_St6	S_St6_22	EW	ER	2001	DK	experimental	Salmonella	Mixed	NA	NA	NA	NA	EmptyManureBatch	general	manure free between batches	NA	Herds	135	6814	NA	Mixed	Blood	ELISA	21	19	18	77	NA	NA	NA	NA	NA	NA	OddsRatio	4,7	NA	NA	P?0,25	NA	NA	NA	Method 5. To regard the study as case-base where high-seroprevalence herds per definition were infected (cases) and randomly selected herds per definition were bases. Of the total 5 methods, only 1 and 5 were chosen to extract as the others did not take into account the whole population of interest and therefore the effect estimates did not represent the true effect estimate for the population of…		0	197	4,728070175		herd	general
S_St6	S_St6_23	EW	ER	2001	DK	experimental	Salmonella	Mixed	NA	NA	NA	NA	Disinfection	general	always disinfection after cleaning	NA	Herds	135	6814	NA	Mixed	Blood	ELISA	27	31	12	65	NA	NA	NA	NA	NA	NA	OddsRatio	2,7	NA	NA	P?0,25	NA	NA	NA	Method 1. To analyse the entire data set without any exclusions and apply the same disease definition for all herds (i.e. herds were considered positive if the proportion of OD% > 10 was >20%). Method I does not control for selection method. Of the total 5 methods, only 1 and 5 were chosen to extract as the others did not take into account the whole population of interest and therefore the effect…		0	198	4,717741935		herd	general
S_St6	S_St6_24	EW	ER	2001	DK	experimental	Salmonella	Mixed	NA	NA	NA	NA	Disinfection	general	always disinfection after cleaning	NA	Herds	135	6814	NA	Mixed	Blood	ELISA	27	31	12	65	NA	NA	NA	NA	NA	NA	OddsRatio	4,7	NA	NA	P?0,25	NA	NA	NA	Method 5. To regard the study as case-base where high-seroprevalence herds per definition were infected (cases) and randomly selected herds per definition were bases. Of the total 5 methods, only 1 and 5 were chosen to extract as the others did not take into account the whole population of interest and therefore the effect estimates did not represent the true effect estimate for the population of…		0	199	4,717741935		herd	general
S_St6	S_St6_39	EW	ER	2001	DK	experimental	Salmonella	Mixed	NA	NA	NA	NA	AiAo	general	all-in-all-out	NA	Herds	135	6814	NA	Growers	Blood	ELISA	3	11	36	85	NA	NA	NA	NA	NA	NA	OddsRatio	0,1	NA	NA	P?0,25	NA	NA	NA	Method 1. To analyse the entire data set without any exclusions and apply the same disease definition for all herds (i.e. herds were considered positive if the proportion of OD% > 10 was >20%). Method I does not control for selection method. Of the total 5 methods, only 1 and 5 were chosen to extract as the others did not take into account the whole population of interest and therefore the effect…		0	200	0,643939394		herd	general
S_St6	S_St6_40	EW	ER	2001	DK	experimental	Salmonella	Mixed	NA	NA	NA	NA	AiAo	general	all-in-all-out	NA	Herds	135	6814	NA	Growers	Blood	ELISA	3	11	36	85	NA	NA	NA	NA	NA	NA	OddsRatio	0,7	NA	NA	NA	NA	NA	NA	Method 5. To regard the study as case-base where high-seroprevalence herds per definition were infected (cases) and randomly selected herds per definition were bases. Of the total 5 methods, only 1 and 5 were chosen to extract as the others did not take into account the whole population of interest and therefore the effect estimates did not represent the true effect estimate for the population of…		0	201	0,643939394		herd	general
[truncated: 4 more columns]
