# Supplementary material for: Biosecurity measures reducing Salmonella spp. and hepatitis E virus prevalence in pig farms—a systematic review and meta-analysis
Source: Front Vet Sci. 2024 Dec 23;11:1494870. doi: 10.3389/fvets.2024.1494870 (PMC11701885; doi:10.3389/fvets.2024.1494870)
Supplement: Supplementary file 1 [file Data_Sheet_1.zip › ConsiderStage 5 or more obs/forest_plots_with_metafor.R]

# Here we zoom into the BSM (using the random effect model) were we had five 
# or more observations and create the corresponding forest plots using the "metafor::forest()" function.

# Copyright (C) 2022  Veit Zoche-Golob, Guido Correia Carreira, Bundesinstitut für Risikobewertung
#   
# This program is free software: you can redistribute it and/or modify
# it under the terms of the GNU General Public License as published by
# the Free Software Foundation, either version 3 of the License.
# 
# This program is distributed in the hope that it will be useful,
# but WITHOUT ANY WARRANTY; without even the implied warranty of
# MERCHANTABILITY or FITNESS FOR A PARTICULAR PURPOSE.  See the
# GNU General Public License for more details.
# 
# You should have received a copy of the GNU General Public License
# along with this program.  If not, see <https://www.gnu.org/licenses/>.


library(dplyr) # needed for mutate() and other functions

# Globals ----

last_mod_func <- file.info("run.R")$mtime
logfile <- "DataAnalysis.log"
datfile <- "Data.RData"
last_mod_data <- dplyr::if_else(
  file.exists(datfile),
  file.info(datfile)$mtime,
  as.POSIXct(0, origin = "1970-01-01 00:00.00 UTC")
)
func_folder <- "R_functions"
artId_csv <- "data_in/ArticleIds.csv"
bm_csv <- "data_in/BiosecurityMeasures.csv"
data_csv <- "data_in/LiteraturData_Prepared.csv"
last_mod_input <- max(file.info(c(artId_csv, bm_csv, data_csv))$mtime)
out_folder <- "data_out"
out_prefix <- "summarised_data"
out_catalogue_prefix <- "catalogue"
out_resultsvis <- "shiny_apps/ResultsVis/dataVis.RData"
out_resultsvis_csv <- "shiny_apps/ResultsVis/dataVis.csv"

#
# Load R_functions and find last modification of R files
#
for (f in paste(func_folder, list.files(func_folder), sep = "/")) {
  source(f, echo = FALSE)
  last_mod_func <- dplyr::if_else(
    file.info(f)$mtime >= last_mod_func,
    file.info(f)$mtime,
    last_mod_func
  )
}
rm(f)


# Begin log ----

cat("\n-->>\n", file = logfile, append = TRUE)


# Import data ----

data <- try(
  import_data(artId_csv, bm_csv, data_csv, logfile)
)
## Note that there are warnings of the type "NAs introduced by coercion"
## These originate from the fact that in the data there are columns of
## character type but containing numeric values. The values in these columns
## look like this:
## "1,34", "4,61", "NA", "Na", "0,23", .....  
## These columns are transformed into columns of numeric values with 
## the as.numeric() function. But whenever in the column appears the
## character string "NA" as.numeric() does not recognize it as a number
## (which in fact it is not, it is just the word "NA") and introduces a NA
## "by coercion" as the warning message states.


# and then we continue with:

require(magrittr, quietly = TRUE)
require(metafor, quietly = TRUE)
#   require(stringr, quietly = TRUE) ## I need stringr to cut the prefix (e.g. "S_" for "Salmonella") for the Observation names "S_AL9_01" -> "AL9_01", no sorry I used sub() for that

## create a data frame "extracted_data" which contains an extract (this means here a sub-sample of variables) 
## of the original data from the Biopigee Review teams. In case that information 
## on ProductionStageMeasure2 is missing (i.e. if it contains NA) then these
## ProductionStageMeasure2 are set to "unknown"
extracted_data <- data$RawData %>%
  dplyr::mutate(
    ProductionStageMeasure2 = data.table::fifelse(
      is.na(ProductionStageMeasure2),
      "unknown",
      ProductionStageMeasure2
    )
  ) %>%
  dplyr::select(BiosecurityMeasure, 
                Pathogen, 
                ProductionStageMeasure2,
                EffType, 
                nMeasureAndPos, # positives in treatment group in short: tpos
                nMeasureAndNeg, # negatives in treatment group in short: tneg
                nRefAndPos, # positives in reference (i.e. control) group in short: cpos
                nRefAndNeg, # negatives in reference (i.e. control) group in short: cneg
                EffLogPoint, 
                EffVa, 
                ArticleId, 
                ObsId, 
                Publication
  ) %>%
  dplyr::rename(tpos = nMeasureAndPos, ## rename nMeasureAndPos to tpos etc.
                tneg = nMeasureAndNeg,
                cpos = nRefAndPos,
                cneg = nRefAndNeg
                ) 


## prepare an empty data frame "summarised_data" which will contain the
## data after having been summarised via a model used for creating
## a meta-analytic estimate of summarised effect for the considered biosecurity measures
summarised_data <- tibble::tibble(
  BiosecurityMeasure = character(0),
  Pathogen = character(0),
  ProductionStageMeasure2 = character(0),
  EffType = character(0),
  EffEstimate = list(), # with 1 vector containing 3 named elements: EffPoint, Eff95ClLow, Eff95ClHigh
  Reference = character(0),
  Observations = list(),
  Observations_noprefix = list() ## this will be a list of the references without the prefixes S_ E_ of H_ since they make trouble when counting the observations and publications.
)


##################################################################################################################
#########################                                                              ###########################
#########################          summarizing the data from literature                ###########################
#########################          considering the production stage                    ###########################                               
#########################                                                              ###########################
##################################################################################################################


## Remove all multiple occurrences of rows with the same 
## combination of "BiosecurityMeasure", "Pathogen" and "EffType" values
## using the dplyr::distinct() function and save these distinct/unique 
## combinations in the data frame "use_rows".
##
## NOTE: WE INCLUDE HERE INFORMATION ABOUT THE PRODUCTION STAGE WHERE
##       THE BIOSECURITY MEASURE IS APPLIED (ProductionStageMeasure2) 


use_rows <- extracted_data %>%
  dplyr::select(BiosecurityMeasure, 
                Pathogen, 
                EffType, 
                ProductionStageMeasure2) %>%
  dplyr::distinct() #%>%
  #dplyr::filter(BiosecurityMeasure == "Disinfection") # now get only the specified BiosecurityMeasure


# define some lists we will use to get the data of interest
escalc_result_list <- list() # each list element is a data frame containing the observations and escalc results for a BiosecurityMeasure at one stage

rma_result_list <- list() # each list element is a rma object containing the rma-results for a BiosecurityMeasure at one stage

five_or_more_obs_list <- list()  # each list element contains either the data frame for 
# a BSM (this happens if we had for this BSM 5 or more 
# observations or the value NA (this happens in any other 
# case, i.e. < 5 observations)


for (i in 1:nrow(use_rows)) { ## for each unique combination of "BiosecurityMeasure", "Pathogen", "EffType" and "ProductionStageMeasure2" values ...
  
  ## ... create a temporary data frame "tmp_i" containing each unique combination 
  ## of "BiosecurityMeasure", "Pathogen", "EffType" and "ProductionStageMeasure2" values
  tmp_i <- extracted_data %>%
    dplyr::filter(
      BiosecurityMeasure == use_rows$BiosecurityMeasure[i] &
        Pathogen == use_rows$Pathogen[i] &
        EffType == use_rows$EffType[i] &
        ProductionStageMeasure2 == use_rows$ProductionStageMeasure2[i]
    ) %>% 
    dplyr::mutate()
  
  escalc_result_list[[i]] <- tmp_i
  
}


# # get a list of all "tpos" values in the list of data frames "escalc_result_list"
# lapply(escalc_result_list, "[", , "tpos")
# # see:
# # https://stackoverflow.com/questions/47443365/how-to-extract-certain-columns-from-a-list-of-data-frames
# # Here "lapply" applies to every list element of "escalc_result_list" 
# # (i.e. it applies to every data frame) the
# # function "[" which takes two arguments: [rows, column] which in "lapply"
# # is written: "lapply(list, function, arg1 of function, arg2 of function, ...)"
# # Thus here we leave the first argument empty
# #
# # lapply(escalc_result_list, "[",   , "tpos")
# #                                /\                       
# #                                |
# #                             empty argument analog to "escalc_result_list[]"
# #                             which is the same as "lapply(escalc_result_list, "[",  ,)"
# #
# # which makes that all list elements as chosen (i.e. each data frame is chosen). 
# # And the second argument corresponds to the column of each of these data frames,
# # namely the column "tpos".
# 
# 
# # For example, if M is a matrix
# M = matrix(data=c(1,2,3,4), nrow = 2, ncol = 2, byrow=TRUE)
# M
# M[1, 2]  # extracts the element at row 1, col 2
# # is the same as 
# `[`(M, 1, 2)
# # see:
# # https://stackoverflow.com/questions/19260951/using-square-bracket-as-a-function-for-lapply-in-r

 

# Now keep only the list elements which contain five or more observations, while all other list elements
# are set to "NA"
for(k in 1:length(escalc_result_list)){
 
  if (length(unique(escalc_result_list[[k]]$ObsId))>=5) {five_or_more_obs_list[[k]] <- escalc_result_list[[k]]
  } else {five_or_more_obs_list[[k]] <- NA}
  
}

# 
# log((escalc_result_list[[30]]$tpos[1]*escalc_result_list[[74]]$cneg[1])/(escalc_result_list[[74]]$cpos[1]*escalc_result_list[[74]]$tneg[1]))
# 
# (escalc_result_list[[74]]$tpos[1]*escalc_result_list[[74]]$cneg[1])/(escalc_result_list[[74]]$cpos[1]*escalc_result_list[[74]]$tneg[1])

log((as.numeric(escalc_result_list[[30]][12,5])*as.numeric(escalc_result_list[[30]][12,8]))/(as.numeric(escalc_result_list[[30]][12,6])*as.numeric(escalc_result_list[[30]][12,7])))

# which list elements are not NA (i.e. belong to BSM with >= 5 observations)?
five_or_more_obs_indices <- which(!is.na(five_or_more_obs_list))


for (i in 1:length(five_or_more_obs_indices)){ # for each BSM with >= 5 observations ...
    
    
  ## ... remove rows with duplicates in the columns EffLogPoint   EffVa  and ArticleId
  escalc_result_list[[five_or_more_obs_indices[i]]] <- escalc_result_list[[five_or_more_obs_indices[i]]] %>% 
                            dplyr::group_by(ArticleId, EffLogPoint, EffVa) %>% ## group the rows according to ArticleID, EffLogPoint and EffVa (of these there are sometimes duplicates and the corresponding row only differ in ObsId)
                            slice(1) ## slice(1) takes only the first of the rows with same ArticleID, EffLogPoint and EffVa (and which only differ in ObsId)
  
    
  summarised_data <- rma(yi = EffLogPoint, 
                     vi = EffVa,
                     #slab = ArticleId,
                     slab = paste(ArticleId, ObsId, sep=", "),
                     #slab = paste(ObsId, ArticleId, ProductionStageMeasure2, Pathogen, BiosecurityMeasure, sep=", "),
                     data =  escalc_result_list[[five_or_more_obs_indices[i]]],
                     #add = 0,
                     ## method = "FE", test = "z" # fixed effect model
                     method = "REML", test = "z"   # a random effect model used with REML= restricted maximum-likelihood estimator
                      )
 
  rma_result_list[[i]] <- summarised_data
  rma_result_list[[i]]$measure <- "OR" ## set manually the value measure to the effect measure used
  
}


for (j in 1:length(rma_result_list)){

  print(rma_result_list[[j]]$data) 

}

# 
# 
# rma_result_list[[1]]$data  # BSM = AiAo, stage =  fattening
# rma_result_list[[2]]$data  # BSM = FeedAcid, stage = fattening
# rma_result_list[[3]]$data  # BSM = AiAo, stage =  general
# rma_result_list[[4]]$data  # BSM = Disinfection, stage = fattening
# 
# 
# ## for fattening AiAo
# 
# 
# png(file="Forest_AiAo_fattening.png",
#      width=1385, height=1156)
# 
# 
# forest(x = rma_result_list[[1]],
#        atransf=exp,
#        at=log(c(.05, .25, 1, 4, 40, 400)),
#        xlim=c(-13,10),
#        # ylim=c(0,10),
#        ilab=cbind(tpos, tneg, cpos, cneg),
#        ilab.xpos=c(-10,-8,-6,-4.5),
#        cex=1.25,
#        header="Art Id, Obs Id",
#        mlab="")
# 
# op <- par(cex=.75, font=2)
# text(c(-9.5,-8,-6,-4.5),
#      rma_result_list[[1]]$k + 1.5,
#      c("Salm+", "Salm-", "Salm+", "Salm-"),
#      cex = 1.5)
# text(c(-8.75,-5.25),
#      rma_result_list[[1]]$k + 2.5,
#      c("BSM", "Control"),
#      cex = 1.5)
# text(c(-8.75),
#      rma_result_list[[1]]$k + 2.2,
#      c(paste("(", rma_result_list[[1]]$data$BiosecurityMeasure[1] ,")")),
#      cex = 1.5)
# text(c(-7),
#      rma_result_list[[1]]$k + 3,
#      c(paste("Stage:", rma_result_list[[1]]$data$ProductionStageMeasure2[1])),
#      cex = 1.5)
# par(op)
# 
# ### add text with Q-value, dfs, p-value, and I^2 statistic
# text(-13,
#      -0.2,
#      pos=4,
#      cex=1.1, bquote(paste("Random-Effects Model (Q = ",
#                            .(formatC(rma_result_list[[1]]$QE,
#                                      digits=2,
#                                      format="f")),
#                            ", df = ",
#                            .(rma_result_list[[1]]$k - rma_result_list[[1]]$p),
#                            ", p = ",
#                            .(formatC(rma_result_list[[1]]$QEp, digits=2, format="f")),
#                            "; ",
#                            I^2,
#                            " = ",
#                            .(formatC(rma_result_list[[1]]$I2, digits=1, format="f")),
#                            "%)"
#      )
#      )
# )
# 
#  dev.off()
# 
# 
# 
# 
# ## for general AiAo
# 
# png(file="Forest_AiAo_general.png",
#     width=1385, height=1156)
# 
# forest(x = rma_result_list[[3]],
#        atransf=exp,
#        at=log(c(.05, .25, 1, 5)),
#        xlim=c(-13,6),
#        # ylim=c(0,10),
#        ilab=cbind(tpos, tneg, cpos, cneg),
#        ilab.xpos=c(-9.5,-8,-6,-4.5),
#        cex=1.25,
#        header="Art Id, Obs Id",
#        mlab="")
# 
# op <- par(cex=.75, font=2)
# text(c(-9.5,-8,-6,-4.5),
#      rma_result_list[[3]]$k + 1.5,
#      c("Salm+", "Salm-", "Salm+", "Salm-"),
#      cex = 1.5)
# text(c(-8.75,-5.25),
#      rma_result_list[[3]]$k + 2.5,
#      c("BSM", "Control"),
#      cex = 1.5)
# text(c(-8.75),
#      rma_result_list[[3]]$k + 2.2,
#      c(paste("(", rma_result_list[[3]]$data$BiosecurityMeasure[1] ,")")),
#      cex = 1.5)
# text(c(-7),
#      rma_result_list[[3]]$k + 3,
#      c(paste("Stage:", rma_result_list[[3]]$data$ProductionStageMeasure2[1])),
#      cex = 1.5)
# par(op)
# 
# ### add text with Q-value, dfs, p-value, and I^2 statistic
# text(-13,
#      -0.2,
#      pos=4,
#      cex=1.1, bquote(paste("Random-Effects Model (Q = ",
#                            .(formatC(rma_result_list[[3]]$QE,
#                                      digits=2,
#                                      format="f")),
#                            ", df = ",
#                            .(rma_result_list[[3]]$k - rma_result_list[[3]]$p),
#                            ", p = ",
#                            .(formatC(rma_result_list[[3]]$QEp, digits=2, format="f")),
#                            "; ",
#                            I^2,
#                            " = ",
#                            .(formatC(rma_result_list[[3]]$I2, digits=1, format="f")),
#                            "%)"
#      )
#      )
# )
# 
# dev.off()
# 
# 
# 
# # we already did AiAo, now we plot FeedAcid and Disinfection
# 
# 
# ## for Disinfection
# 
# png(file="Forest_Disinfect_fattening.png",
#     width=1385, height=1156)
# 
#   forest(x = rma_result_list[[4]],
#          atransf=exp,
#          at=log(c(.05, .25, 1, 4, 40, 400)),
#          xlim=c(-13,6),
#          # ylim=c(0,10),
#          ilab=cbind(tpos, tneg, cpos, cneg),
#          ilab.xpos=c(-9.5,-8,-6,-4.5),
#          cex=1.25,
#          header="Art Id, Obs Id",
#          mlab="")
# 
#   op <- par(cex=.75, font=2)
#   text(c(-9.5,-8,-6,-4.5),
#        rma_result_list[[4]]$k + 1.5,
#        c("Salm+", "Salm-", "Salm+", "Salm-"),
#        cex = 1.5)
#   text(c(-8.75,-5.25),
#        rma_result_list[[4]]$k + 2.5,
#        c("BSM", "Control"),
#        cex = 1.5)
#   text(c(-8.75),
#        rma_result_list[[4]]$k + 2.2,
#        c(paste("(", rma_result_list[[4]]$data$BiosecurityMeasure[1] ,")")),
#        cex = 1.5)
#   text(c(-7),
#        rma_result_list[[4]]$k + 3,
#        c(paste("Stage:", rma_result_list[[4]]$data$ProductionStageMeasure2[1])),
#        cex = 1.5)
#   par(op)
# 
#   ### add text with Q-value, dfs, p-value, and I^2 statistic
#   text(-13,
#        -0.2,
#        pos=4,
#        cex=1.1, bquote(paste("Random-Effects Model (Q = ",
#                              .(formatC(rma_result_list[[4]]$QE,
#                                        digits=2,
#                                        format="f")),
#                              ", df = ",
#                              .(rma_result_list[[4]]$k - rma_result_list[[4]]$p),
#                              ", p = ",
#                              .(formatC(rma_result_list[[4]]$QEp, digits=2, format="f")),
#                              "; ",
#                              I^2,
#                              " = ",
#                              .(formatC(rma_result_list[[4]]$I2, digits=1, format="f")),
#                              "%)"
#        )
#        )
#   )
# 
# dev.off()
# 
# 
# 
# ## for FeedAcid
# 
# png(file="Forest_FeedAcid_fattening.png",
#     width=1385, height=1156)
# 
# forest(x = rma_result_list[[2]],
#        atransf=exp,
#        at=log(c(0.0005, .005, .05, .25, 1, 4, 20)),
#        xlim=c(-16,7),
#        ilab=cbind(tpos, tneg, cpos, cneg),
#        ilab.xpos=c(-12.5,-11,-9,-7.5),
#        cex=1.25,
#        header="Art ID, ObsId",
#        mlab="")
# 
# op <- par(cex=.75, font=2)
# text(c(-12.5,-11,-9,-7.5),
#      rma_result_list[[2]]$k + 1.5,
#      c("Salm+", "Salm-", "Salm+", "Salm-"),
#      cex = 1.5)
# text(c(-11.75,-8.25),
#      rma_result_list[[2]]$k + 3,
#      c("BSM", "Control"),
#      cex = 1.5)
# text(c(-11.75),
#      rma_result_list[[2]]$k + 2.5,
#      c(paste("(", rma_result_list[[2]]$data$BiosecurityMeasure[1] ,")")),
#      cex = 1.5)
# text(c(-10),
#      rma_result_list[[2]]$k + 3.5,
#      c(paste("Stage:", rma_result_list[[2]]$data$ProductionStageMeasure2[1])),
#      cex = 1.5)
# par(op)
# 
# ### add text with Q-value, dfs, p-value, and I^2 statistic
# text(-16,
#      -0.4,
#      pos=4,
#      cex=1.1, bquote(paste("Random-Effects Model (Q = ",
#                            .(formatC(rma_result_list[[2]]$QE,
#                                      digits=2,
#                                      format="f")),
#                            ", df = ",
#                            .(rma_result_list[[2]]$k - rma_result_list[[2]]$p),
#                            ", p = ",
#                            .(formatC(rma_result_list[[2]]$QEp, digits=2, format="f")),
#                            "; ",
#                            I^2,
#                            " = ",
#                            .(formatC(rma_result_list[[2]]$I2, digits=1, format="f")),
#                            "%)"
#      )
#      )
# )
# 
# dev.off()
# 


# 
# 
# 
# 
# for (j in 1:length(five_or_more_obs_indices)){
# 
#   
#   if(length(rma_result_list[[j]]$data$BiosecurityMeasure) >= 5){
#   
#   png(file = paste("Forest_", rma_result_list[[j]]$data$BiosecurityMeasure[1], "_with_stage.png", sep=""),
#       width=1600,
#       height=949)
# 
#   forest(x = rma_result_list[[j]],
#          atransf=exp,
#          at=log(c(0.001, 0.01, 0.1, 1, 10, 100)),
#          #xlim=c(-13,10),
#          xlim=c(-20,10),
#          ilab=cbind(tpos, tneg, cpos, cneg),
#          ilab.xpos=c(-13,-11,-9,-7.5),
#          cex=1.25,
#          header="Art Id, Obs Id",
#          mlab="")
# 
#   op <- par(cex=.75, font=2)
#   text(c(-13,-11,-9,-7.5),
#        rma_result_list[[j]]$k + 1.8,
#        c("Salm+", "Salm-", "Salm+", "Salm-"),
#        cex = 1.5)
#   text(c(-12,-8.25),
#        rma_result_list[[j]]$k + 3.2,
#        c("BSM", "Control"),
#        cex = 1.5)
#   text(c(-12),
#        rma_result_list[[j]]$k + 2.6,
#        c(paste("(", rma_result_list[[j]]$data$BiosecurityMeasure[1] ,")")),
#        cex = 1.5)
#   # text(c(-13),
#   #      rma_result_list[[j]]$k + 3.4,
#   #      c(paste("Stage:", rma_result_list[[j]]$data$ProductionStageMeasure2[1])),
#   #      cex = 1.5)
#   mtext(c(paste("Stage:", rma_result_list[[j]]$data$ProductionStageMeasure2[1])), 
#         side = 3,
#         line=2,
#         cex = 1.5)
#   par(op)
# 
#   ### add text with Q-value, dfs, p-value, and I^2 statistic
#   text(-20,
#        -0.4,
#        pos=4,
#        cex=1.1, bquote(paste("Random-Effects Model (Q = ",
#                              .(formatC(rma_result_list[[j]]$QE,
#                                        digits=2,
#                                        format="f")),
#                              ", df = ",
#                              .(rma_result_list[[j]]$k - rma_result_list[[j]]$p),
#                              ", p = ",
#                              .(formatC(rma_result_list[[j]]$QEp, digits=2, format="f")),
#                              "; ",
#                              I^2,
#                              " = ",
#                              .(formatC(rma_result_list[[j]]$I2, digits=1, format="f")),
#                              "%)"
#        )
#        )
#   )
# 
#   dev.off()
#   
#   } # end of if()
#   
#   
# }
# 


# create forest plots and write them to png files for all biosecurity measures with 5 or more observations
for (j in 1:length(five_or_more_obs_indices)){
  
  if(length(rma_result_list[[j]]$data$BiosecurityMeasure) >= 5){
    
    png(file = paste("Forest_", rma_result_list[[j]]$data$BiosecurityMeasure[1], "_with_stage.png", sep=""),
        #width=1600,
        #height=949
        width=1850,
        height=1100
        )
    
    forest(x = rma_result_list[[j]], 
           atransf=exp,
           at=log(c(0.001, 0.01, 0.1, 1, 10, 100)),
           #xlim=c(-13,10),
           xlim=c(-20,10),
           ilab=cbind(tpos, tneg, cpos, cneg),
           ilab.xpos=c(-13,-11,-9,-7.5),
           cex=1.9,
           header="Art Id, Obs Id",
           mlab="")
    
    op <- par(cex=.65, font=2, oma=c(0,0,2.9,0))  # Default are: par(oma=c(0,0,0,0)) for  bottom, left, top and right margins
    text(c(-13,-11,-9,-7.5),
         rma_result_list[[j]]$k + 2.1,
         c("Salm+", "Salm-", "Salm+", "Salm-"),
         cex = 2.5)
    text(c(-12,-8.25),
         rma_result_list[[j]]$k + 3.2,
         c("BSM", "Control"),
         cex = 2.5)
    text(c(-12),
         rma_result_list[[j]]$k + 2.6,
         c(paste("(", rma_result_list[[j]]$data$BiosecurityMeasure[1] ,")")),
         cex = 2.5)
    
    par(op)
    
    ### add text with Q-value, dfs, p-value, and I^2 statistic
    text(-20,
         -0.4,
         pos=4,
         cex=1.5, bquote(paste("Random-Effects Model (Q = ",
                               .(formatC(rma_result_list[[j]]$QE,
                                         digits=2,
                                         format="f")),
                               ", df = ",
                               .(rma_result_list[[j]]$k - rma_result_list[[j]]$p),
                               ", p = ",
                               .(formatC(rma_result_list[[j]]$QEp, digits=2, format="f")),
                               "; ",
                               I^2,
                               " = ",
                               .(formatC(rma_result_list[[j]]$I2, digits=1, format="f")),
                               "%)"
         )
         )
    )
    
    mtext(c(paste("Stage:", rma_result_list[[j]]$data$ProductionStageMeasure2[1])),
          side = 3,
          line = 2,
          cex = 2,
          font = 2)
    
    dev.off()
    
  } #end of if()
  
}


# # run regression test for funnel plot asymmetry (i.e. Egger's test)
# 
# regression_result <- list()
# 
# for (j in 1:length(five_or_more_obs_indices)){
#   
#   
#   if(length(rma_result_list[[j]]$data$BiosecurityMeasure) >= 5){
#     
#     regression_result[[j]] <- metafor::regtest(x = rma_result_list[[j]],
#                                                model="rma")
#     print(regression_result[[j]])
#     
#   }
#   
#   
#   
# }

# We can do the regression tests while creating the funnel plots:

# create funnel plots
funnel_plots <- list() # list for storing the funnel plot data
regression_result <- list() # list for storing results from regression test for funnel plot asymmetry (i.e. Egger's test)
for (j in 1:length(five_or_more_obs_indices)){
  
  if(length(rma_result_list[[j]]$data$BiosecurityMeasure) >= 5){
    
    # create funnel plot
    funnel_plots[[j]]<- metafor::funnel(x = rma_result_list[[j]],
                                        level=c(90, 95, 99), # for creating contour enhanced plot  
                                        shade=c("white", "gray55", "gray75"),
                                        refline=0, # centers the contoured funnel at x=0
                                        #legend=TRUE,
                                        #legend=list(cex=c(1,3,1), bty = "n"),
                                        main=paste("Biosecurity measure:", rma_result_list[[j]]$data$BiosecurityMeasure[1], "at stage", rma_result_list[[j]]$data$ProductionStageMeasure2[1]),
                                        refline2=as.numeric(rma_result_list[[2]]$beta) # centers the secondary funnel at the model's overall estimate for logs OR
                                        )
    
    # run regression test for funnel plot asymmetry (i.e. Egger's test)
    # see https://wviechtb.github.io/metafor/reference/regtest.html
    # mixed-effects meta-regression model
    # regression_result[[j]] <- metafor::regtest(x = rma_result_list[[j]],
    #                                            model="rma")
    
    # classical Egger's test ( a weighted regression model with a multiplicative dispersion term)
    regression_result[[j]] <- metafor::regtest(x = rma_result_list[[j]],
                                               model="lm")
    
    print(regression_result[[j]])
    
    
    # add regression line to funnel plot
    se <- seq(0,max(funnel_plots[[j]]$y),length=200)
    lines(coef(regression_result[[j]]$fit)[1] + coef(regression_result[[j]]$fit)[2]*se, 
          se,
          lwd = 3)
    
    
    legend("topright",
           legend=c(expression("0.10 < p " <= " 1.00  "),
                    expression("0.05 < p " <= " 0.10  "),
                    expression("0.01 < p " <= " 0.05  "),
                    expression("0.00 < p " <= " 0.01  "),
                    "Observations",
                    "Egger's regression"
                    ),
           col = c("black",
                   "black",
                   "black",
                   "black",
                   1,
                   "black"),
           pch = c(22,
                   22,
                   22,
                   22,
                   16,
                   NA),
           pt.bg = c("white",
                     "gray55",
                     "gray75",
                     "gray80", # "gray 80" is the background color of the plot
                     1,
                     NA),
           lty = c(NA,
                   NA,
                   NA,
                   NA,
                   NA,
                   1),
           lwd = c(NA,
                   NA,
                   NA,
                   NA,
                   NA,
                   3),
           bg = "grey95",
           bty="o",
           #box.col = "black",
           box.lty = 0,
           #box.lwd = 0,
           cex=1.2)
    
    
    
   
    
    
  } # end of if(length(rma_result_list[[j]]$data$BiosecurityMeasure) >= 5)
  
 
  
} # end of for (j in 1:length(five_or_more_obs_indices))

# with respect to some more options like "legend=list(cex=c(1,3,1), bty = "n")" see:
# https://stat.ethz.ch/pipermail/r-sig-meta-analysis/2023-September/004885.html


# Maybe that plot is to crowded. Let's remove the regression line and provide
# results of Egger's test as text.


# create funnel plots
funnel_plots <- list() # list for storing the funnel plot data
regression_result <- list() # list for storing results from regression test for funnel plot asymmetry (i.e. Egger's test)
plot_objects <- list() # list that stores the plots for later writing to files

for (j in 1:length(five_or_more_obs_indices)){
  
  if(length(rma_result_list[[j]]$data$BiosecurityMeasure) >= 5){
    
    # create funnel plot
    metafor::funnel(x = rma_result_list[[j]],
                    cex.lab = 1.3,
                    cex.axis = 1.2,
                    cex.main = 1.5,
                    atransf=exp,
                    level=c(90, 95, 99), # for creating contour enhanced plot  
                    shade=c("white", "gray55", "gray75"),
                    refline=0, # centers the contoured funnel at x=0
                    #legend=TRUE,
                    #legend=list(cex=c(1,3,1), bty = "n"),
                    main=paste("Biosecurity measure:", rma_result_list[[j]]$data$BiosecurityMeasure[1], "at stage", rma_result_list[[j]]$data$ProductionStageMeasure2[1]),
                    refline2=as.numeric(rma_result_list[[2]]$beta) # centers the secondary funnel at the model's overall estimate for logs OR
    )
    
    # run regression test for funnel plot asymmetry (i.e. Egger's test)
    # see https://wviechtb.github.io/metafor/reference/regtest.html
    # mixed-effects meta-regression model
    # regression_result[[j]] <- metafor::regtest(x = rma_result_list[[j]],
    #                                            model="rma")
    
    # classical Egger's test ( a weighted regression model with a multiplicative dispersion term)
    regression_result[[j]] <- metafor::regtest(x = rma_result_list[[j]],
                                               model="lm")
    
    print(regression_result[[j]])
    
    
    # add legend
    
    legend("topright",
           legend=c(expression("0.10 < p " <= " 1.00  "),
                    expression("0.05 < p " <= " 0.10  "),
                    expression("0.01 < p " <= " 0.05  "),
                    expression("0.00 < p " <= " 0.01  "),
                    "Observations"),
           col = c("black",
                   "black",
                   "black",
                   "black",
                   1),
           pch = c(22,
                   22,
                   22,
                   22,
                   16),
           pt.cex = c(2,
                      2,
                      2,
                      2,
                      1.2),
           pt.bg = c("white",
                     "gray55",
                     "gray75",
                     "gray80", # "gray 80" is the background color of the plot
                     1),
           lty = c(NA,
                   NA,
                   NA,
                   NA,
                   NA),
           lwd = c(NA,
                   NA,
                   NA,
                   NA,
                   NA),
           bg = "grey95",
           bty="o",
           #box.col = "black",
           box.lty = 0,
           #box.lwd = 0,
           cex=1.2)
    
   plot_objects[[j]] <- recordPlot()
    
    
    
    
  }
  
  
  
}

#plot_objects[[2]]


#redraw and save with high resolution
for (j in 1:length(plot_objects)){

  png(file = paste("Funnel_", rma_result_list[[j]]$data$BiosecurityMeasure[1], "_at_stage_",rma_result_list[[j]]$data$ProductionStageMeasure2[1], ".png", sep=""), 
      width = 30, 
      height = 20, 
      units = 'cm', 
      res = 300)
  print(plot_objects[[j]])
  dev.off()


}


# Sensitivity analysis 


# create influence diagnostic plots
diagnostic_plots <- list() # list that stores the plots for later writing to files
diagnostic_plots_object_count <- 1 # counter for list elements since "plot_objects" may have less than "length(five_or_more_obs_indices)"
original_indices <- c() # empty vector which will contain the original indices of the elements of "rma_result_list" corresponding to the case were we enter the below contition "if(length(rma_result_list[[j]]$data$BiosecurityMeasure) >= 5)"

for (j in 1:length(five_or_more_obs_indices)){
  
  if(length(rma_result_list[[j]]$data$BiosecurityMeasure) >= 5){
    
    original_indices <- append(original_indices, j)
    diagnostic_plots[[diagnostic_plots_object_count]] <- metafor::influence.rma.uni(rma_result_list[[j]])
    diagnostic_plots_object_count <- diagnostic_plots_object_count + 1
    
  }
}

# # Problem: The labels for the observations I want to show on the x-axis of
# # the diagnostic plots for sensitivity analysis are quite long. And the
# # snesitivity plots do not allow to change labels on the fly or add a legend.
# 
# # Solution: overwrite the long labels with shorter ones:
# # mini example:
# 
# x <- diagnostic_plots[[1]]$inf$slab # get the way to long labels for the observations e.g. "S_Al19, S_Al19_09, fattening"
# x <- sub(" ", "",x) # remove all spaces -> "S_Al19,S_Al19_09,fattening"
# gsub(".*,(.*),.*","\\1",x) # keep only the first thing that comes after the first "," but not after the second   
# # see https://stackoverflow.com/questions/46386587/how-to-remove-characters-before-matching-pattern-and-after-matching-pattern-in-r


diagnostic_plots_short_labels <- diagnostic_plots

for (j in 1:length(diagnostic_plots_short_labels)){
  
  x <- diagnostic_plots_short_labels[[j]]$inf$slab # get the way to long labels for the observations e.g. "S_Al19, S_Al19_09, fattening"
  x <- sub(pattern = " ", replacement = "", x) # remove all spaces -> "S_Al19,S_Al19_09,fattening"
  x <- gsub(".*,(.*),.*","\\1",x) # keep only the first thing that comes after the first ","  -  see https://stackoverflow.com/questions/46386587/how-to-remove-characters-before-matching-pattern-and-after-matching-pattern-in-r
  diagnostic_plots_short_labels[[j]]$inf$slab <- x
  diagnostic_plots_short_labels[[j]]$dfbs$slab <- x
  }

# #redraw and save with high resolution
# for (j in 1:length(diagnostic_plots_short_labels)){
#   
#   op <- par(mar=c(8,5,4,2))
#   plot(diagnostic_plots_short_labels[[j]], 
#        plotinf = 2:5, 
#        slab.style=2,
#        bg="black",
#        las=2) # plot to screen for quick check without the need to open the image file
#  par(op)
#   
#   png(file = paste("Sensitivity_", rma_result_list[[original_indices[j]]]$data$BiosecurityMeasure[1], "_ignore_stage.png", sep=""), 
#       width = 30, 
#       height = 20, 
#       units = 'cm', 
#       res = 300)
#   plot(diagnostic_plots_short_labels[[j]], 
#        plotinf = 2:5, 
#        slab.style=2,
#        bg="black",
#        las=2)
#   legend("right",legend=c("Line 1", "Line 2"))
#   dev.off()
#   
#   
# }


# # Problem: The labels for the observations I want to show on the x-axis of
# # the diagnostic plots for sensitivity analysis are quite long. And the
# # snesitivity plots do not allow to change labels on the fly or add a legend.
# 
# # Solution: overwrite the long labels with shorter ones:
# mini example:
# 
# x <- diagnostic_plots[[1]]$inf$slab # get the way to long labels for the observations e.g. "S_Al19, S_Al19_09, fattening"
# x <- sub(" ", "",x) # remove all spaces -> "S_Al19,S_Al19_09,fattening"
# gsub(".*,(.*).*","\\1",x) # keep only the first thing that comes after the first "," but not after the second
# # see https://stackoverflow.com/questions/46386587/how-to-remove-characters-before-matching-pattern-and-after-matching-pattern-in-r


diagnostic_plots_short_labels <- diagnostic_plots

for (j in 1:length(diagnostic_plots_short_labels)){
  
  x <- diagnostic_plots_short_labels[[j]]$inf$slab # get the way to long labels for the observations e.g. "S_Al19, S_Al19_09, fattening"
  x <- sub(pattern = " ", replacement = "", x) # remove all spaces -> "S_Al19,S_Al19_09,fattening"
  x <- gsub(".*,(.*).*","\\1",x) # keep only the first thing that comes after the first ","  -  see https://stackoverflow.com/questions/46386587/how-to-remove-characters-before-matching-pattern-and-after-matching-pattern-in-r
  diagnostic_plots_short_labels[[j]]$inf$slab <- x
  diagnostic_plots_short_labels[[j]]$dfbs$slab <- x
}

#redraw and save with high resolution
for (j in 1:length(diagnostic_plots_short_labels)){
  
  op <- par(mar=c(8,5,5,3))
  plot(diagnostic_plots_short_labels[[j]], 
       plotinf = c(2:3,5:6),  
       slab.style=2,
       bg="black",
       las=2) # plot to screen for quick check without the need to open the image file
  par(op)
  
  png(file = paste("Sensitivity_", rma_result_list[[original_indices[j]]]$data$BiosecurityMeasure[1], "_at_stage_", rma_result_list[[j]]$data$ProductionStageMeasure2[1], ".png", sep=""), 
      width = 30, 
      height = 20, 
      units = 'cm', 
      res = 300)
  op <- par(mar=c(8,5,5,3))
  plot(diagnostic_plots_short_labels[[j]], 
       plotinf = c(2:3,5:6), 
       slab.style=2,
       bg="black",
       las=2) # plot to screen for quick check without the need to open the image file
  par(op)
  legend("right",legend=c("Line 1", "Line 2"))
  dev.off()
  
  
}
