# Supplementary material for: Biosecurity measures reducing Salmonella spp. and hepatitis E virus prevalence in pig farms—a systematic review and meta-analysis
Source: Front Vet Sci. 2024 Dec 23;11:1494870. doi: 10.3389/fvets.2024.1494870 (PMC11701885; doi:10.3389/fvets.2024.1494870)
Supplement: Supplementary file 1 [file Data_Sheet_1.zip › ConsiderStage 5 or more obs/R_functions/get_ci.R]

#' Get the confidence interval of a ratio
#'
#' @param ratio point estimate of the ratio
#' @param se standard error of the natural logarithm of the ratio
#' @param alpha confidence level of the interval
#'
#' @return boundaries of the confidence interval of the ratio
#'
#' @references Greenland, S. and Rothman, K. J.. (2008). Introduction to categorical statistics, in: Rothman, K.J., Greenland, S. and Lash, T.L. (Eds.), Modern Epidemiology. 3rd ed., Lippincott Williams & Wilkins, Philadelphia. p. 237-257.

# Copyright (C) 2022  Veit Zoche-Golob, Guido Correia Carreira, Bundesinstitut für Risikobewertung
#   
# This program is free software: you can redistribute it and/or modify
# it under the terms of the GNU General Public License as published by
# the Free Software Foundation, either version 3 of the License.
# 
# This program is distributed in the hope that it will be useful,
# but WITHOUT ANY WARRANTY; without even the implied warranty of
# MERCHANTABILITY or FITNESS FOR A PARTICULAR PURPOSE.  See the
# GNU General Public License for more details.
# 
# You should have received a copy of the GNU General Public License
# along with this program.  If not, see <https://www.gnu.org/licenses/>.

get_ci <- function(ratio, se, alpha) {
  # get the percentile from the standard normal distribution
  plus_minus_z <- qnorm(c(1 - alpha, 1 + alpha) / 2)
  # determine confidence interval (Greenland & Rothman, 2008, p. 249)
  ci <- exp(log(ratio) + plus_minus_z * se)
  names(ci) <- c("lower", "upper")
  return(ci)
}
