# Supplementary material for: Biosecurity measures reducing Salmonella spp. and hepatitis E virus prevalence in pig farms—a systematic review and meta-analysis
Source: Front Vet Sci. 2024 Dec 23;11:1494870. doi: 10.3389/fvets.2024.1494870 (PMC11701885; doi:10.3389/fvets.2024.1494870)
Supplement: Supplementary file 1 [file Data_Sheet_1.zip › ConsiderStage 5 or more obs/R_functions/get_se.R]

#' Get the standard error of the natural logarithm of a ratio from a confidence interval
#'
#' @param lower lower boundary of the confidence interval
#' @param upper upper boundary of the confidence interval
#' @param alpha confidence level of the interval
#'
#' @return the standard error of the natural logarithm of the ratio
#'
#' @references Greenland, S. and O’Rourke, K. (2008). Meta-Analysis, in: Rothman, K.J., Greenland, S. and Lash, T.L. (Eds), Modern Epidemiology. 3rd ed, Lippincott Williams & Wilkins, Philadelphia. p. 652-682.

# Copyright (C) 2022  Veit Zoche-Golob, Guido Correia Carreira, Bundesinstitut für Risikobewertung
#   
# This program is free software: you can redistribute it and/or modify
# it under the terms of the GNU General Public License as published by
# the Free Software Foundation, either version 3 of the License.
# 
# This program is distributed in the hope that it will be useful,
# but WITHOUT ANY WARRANTY; without even the implied warranty of
# MERCHANTABILITY or FITNESS FOR A PARTICULAR PURPOSE.  See the
# GNU General Public License for more details.
# 
# You should have received a copy of the GNU General Public License
# along with this program.  If not, see <https://www.gnu.org/licenses/>.


get_se <- function(lower, upper, alpha) {
  # get the percentile from the standard normal distribution
  double_Z <- sum(abs(qnorm(c(1 - alpha, 1 + alpha) / 2)))
  # determine standard error (Greenland & O'Rourke, 2008, p. 659)
  se <- (log(upper) - log(lower)) / double_Z
  return(se)
}
