# Supplementary material for: Biosecurity measures reducing Salmonella spp. and hepatitis E virus prevalence in pig farms—a systematic review and meta-analysis
Source: Front Vet Sci. 2024 Dec 23;11:1494870. doi: 10.3389/fvets.2024.1494870 (PMC11701885; doi:10.3389/fvets.2024.1494870)
Supplement: Supplementary file 1 [file Data_Sheet_1.zip › ConsiderStage 5 or more obs/R_functions/import_data.R]

#' Import and check extracted literature data on biosecurity measures
#'
#' Using published cell counts of the cross-tabulation of
#' (“measure applied”, “measure not applied”) and
#' (“pathogen positive”, “pathogen negative”), the natural logarithm of the odds
#' ratio of being pathogen positive when the measure was applied / not applied
#' and its standard error are estimated using the function escalc() of the R
#' package metafor (Viechtbauer, 2010).
#' If no cell counts were available, published natural logarithms of odds or
#' risk ratios are imported.
#' 
#'  #####  START: Note from Guido 25.04.2022 #####
#' I changed get_se() to get_se()^2 since th EffVa should be variances and not SE.
#' And since the metafor documentation for the function rma() says that: 
#' "(...) the standard errors (the square root of the sampling variances) (...)"
#' I am happy to accept that the square of the standard errors are the variances.
#'  #####  END: Note from Guido 25.04.2022 #####
#'
#' The orignal author of this script is Veit. Guido than took over and adapted the code and
#' added comments to explain to himself what Veit has done. These comments from Guido
#' are labeled with "##"
#'
#' @param artId_csv path to csv-file where article Ids are mapped to full references
#' @param bm_csv path to csv-file where biosecurity measures are defined and categorised
#' @param data_csv path to csv-file with extracted literature data
#' @param logfile path to log file
#'
#' @return list with 3 dataframes: ArticleIds, BiosecurityMeasures, RawData
#'
#' @references Viechtbauer, W. (2010). Conducting meta-analyses in R with the metafor package. Journal of Statistical Software, 36(3), 1-48. https://www.jstatsoft.org/v36/i03/

# Copyright (C) 2022  Veit Zoche-Golob, Guido Correia Carreira, Bundesinstitut für Risikobewertung
#   
# This program is free software: you can redistribute it and/or modify
# it under the terms of the GNU General Public License as published by
# the Free Software Foundation, either version 3 of the License.
# 
# This program is distributed in the hope that it will be useful,
# but WITHOUT ANY WARRANTY; without even the implied warranty of
# MERCHANTABILITY or FITNESS FOR A PARTICULAR PURPOSE.  See the
# GNU General Public License for more details.
# 
# You should have received a copy of the GNU General Public License
# along with this program.  If not, see <https://www.gnu.org/licenses/>.

import_data <- function(
  artId_csv,
  bm_csv,
  data_csv,
  logfile
) {

  require(magrittr, quietly = TRUE)

  cat(
    paste(Sys.time(), " : Data import started ...\n", sep = ""),
    file = logfile,
    append = TRUE
  )


  # Read csv files ----

  #
  # articles
  #
  
  ## In Veits original ArticlesIds.csv the column "Excluded" contained
  ## the letter "x" in the rows for the articles which have been excluded 
  ## during the review process by the Biopigee review teams. Articles which
  ## have been included had an empty cell in the column "Excluded" and thus
  ## became "NA" when read in R with read.csv2() because of ' na.strings = "" '.
  ## In my current version of ArticleIds.csv only included articles are listed
  ## thus all rows in column "Excluded" contain "NA" and thus there
  ## are no excluded articles. And correspondingly these lines
  ## produce a column "Excluded" which contain only rows with the value "FALSE"
  ## since for all rows !is.na(Excluded) = FALSE (i.e. there are no excluded 
  ## articles in the ArticleIds.csv)
  articles <- read.csv2(artId_csv, na.strings = "") %>%
    dplyr::mutate(Excluded = !is.na(Excluded))

  #
  # definitions of biosecurity measures
  #
  measures <- read.csv2(bm_csv, na.strings = "")

  #
  # data file
  #
  
  
  # data <- read.csv2(data_csv, na.strings = c("", "NA", "N/A")) %>%
  #   dplyr::mutate(
  #     nMeasureAndPos = round(as.numeric(nMeasureAndPos)),
  #     nRefAndPos = round(as.numeric(nRefAndPos)),
  #     nMeasureAndNeg = round(as.numeric(nMeasureAndNeg)),
  #     nRefAndNeg = round(as.numeric(nRefAndNeg)),
  #     # EffMeasureValue = as.numeric(EffMeasureValue),
  #     # EffMeasure95ClLow = as.numeric(EffMeasure95ClLow),
  #     # EffMeasure95ClHigh = as.numeric(EffMeasure95ClHigh)
  #     UnivEffValue = as.numeric(UnivEffValue), 
  #     UnivEff95Lo = as.numeric(UnivEff95Lo), # this does not work since the values are characters with commas as decimals therefore I loose information as as.numeric() does: "0,25" -> "NA"
  #     UnivEff95Hi = as.numeric(UnivEff95Hi),
  #     FinalEffValue  = as.numeric(FinalEffValue),
  #     FinalEff95Lo = as.numeric(FinalEff95Lo),
  #     FinalEff95Hi = as.numeric(FinalEff95Hi)
  #   )

  
  
  data <- read.csv2(data_csv, na.strings = c("", "NA", "N/A")) %>%
    dplyr::mutate(
      nMeasureAndPos = round(as.numeric(nMeasureAndPos)),
      nRefAndPos = round(as.numeric(nRefAndPos)),
      nMeasureAndNeg = round(as.numeric(nMeasureAndNeg)),
      nRefAndNeg = round(as.numeric(nRefAndNeg)),
      # EffMeasureValue = as.numeric(EffMeasureValue),
      # EffMeasure95ClLow = as.numeric(EffMeasure95ClLow),
      # EffMeasure95ClHigh = as.numeric(EffMeasure95ClHigh)
      UnivEffValue = as.numeric(sub(",", ".", UnivEffValue, fixed = TRUE)), ## the decimals sign in the excel are commas we have to transform "," to "."
      UnivEff95Lo = as.numeric(sub(",", ".", UnivEff95Lo, fixed = TRUE)), ## the decimals sign in the excel are commas we have to transform "," to "."
      UnivEff95Hi = as.numeric(sub(",", ".", UnivEff95Hi, fixed = TRUE)), ## the decimals sign in the excel are commas we have to transform "," to "."
      ## the following three lines seem to be not necessary, because for some strange reason R considers them as
      ## numeric. It is not clear to me why some columns are considered numeric by R (e.g. UnivEffValue, for 
      ## which the above as.numeric() function is therefore also be unnecessary, or FinalEff95Lo) while others (like
      ## UnivEff95Lo and UnivEff95Hi) are considered as type character.
      FinalEffValue  = as.numeric(sub(",", ".", FinalEffValue, fixed = TRUE)), ## the decimals sign in the excel are commas we have to transform "," to "."
      FinalEff95Lo = as.numeric(sub(",", ".", FinalEff95Lo, fixed = TRUE)), ## the decimals sign in the excel are commas we have to transform "," to "."
      FinalEff95Hi = as.numeric(sub(",", ".", FinalEff95Hi, fixed = TRUE)) ## the decimals sign in the excel are commas we have to transform "," to "."
    )
  

  # ln(Effect) ----

  data <- data %>%
    dplyr::mutate(
      EffType = NA,
      EffLogPoint = NA,
      EffVa = NA
     )

  #
  # Estimate natural logarithm of the effect and its variance
  #
  nPubEst <- 0  ## this is a counter which Veit uses to count how many estimates of the effect size
  ## are directly take from the publications. As alternative Veit calculated the effect size from
  ## the nMeasureAndPos, nMeasureAndNeg, nRefAndPos, nRefAndNeg using the function metafor::escalc().


  for (i in 1:nrow(data))
  {
    if ( ## if nMeasure and nRef values (i.e. the raw data of the 2x2 table) are available...
      all(!is.na(data[i, c("nMeasureAndPos",
                           "nRefAndPos",
                           "nMeasureAndNeg",
                           "nRefAndNeg")]))

        ) {##... calculate OR from this raw data

            eff_i <- metafor::escalc(
              measure = "OR",
              ai = data$nMeasureAndPos[i],
              bi = data$nMeasureAndNeg[i],
              ci = data$nRefAndPos[i],
              di = data$nRefAndNeg[i],
              add = 0.5,
              to = "only0",
              drop00 = FALSE)

            data$EffType[i] <- "OddsRatio"
            data$EffLogPoint[i] <- eff_i$yi
            data$EffVa[i] <- eff_i$vi

          } else { ##... if there are no raw data then go for UnivEff ...

             if( ## ...if there is UnivEff data ...
               all(!is.na(data[i, c("UnivEffValue",
                                    "UnivEff95Lo",
                                    "UnivEff95Hi")]))
               )  { ##... then use UnivEff data to determine OR
                     nPubEst <- nPubEst + 1
                     data$EffType[i] <- data$UnivEffType[i]
                     data$EffLogPoint[i] <- log(data$UnivEffValue[i])
                     data$EffVa[i] <- get_se(
                       data$UnivEff95Lo[i],
                       data$UnivEff95Hi[i],
                       0.95)^2
                  } else { ## ... if there is no UnivEff data then there must be FinalEff data and we use it to determine our OR
                           nPubEst <- nPubEst + 1
                           data$EffType[i] <- data$FinalEffType[i]
                           data$EffLogPoint[i] <- log(data$FinalEffValue[i])
                           data$EffVa[i] <- get_se(
                             data$FinalEff95Lo[i],
                             data$FinalEff95Hi[i],
                             0.95)^2
                         }

                 }

  }


  ## the following line which I commented out were Veits original code

  # for (i in 1:nrow(data)) {
  #
  #   if ( # if nMeasure and nRef values are available...
  #     all(!is.na(data[i, c("nMeasureAndPos", "nRefAndPos",
  #                          "nMeasureAndNeg", "nRefAndNeg")]))
  #   ) {
  #     # ...then estimate log(OR) from this raw data
  #     eff_i <- metafor::escalc(
  #       measure = "OR",
  #       ai = data$nMeasureAndPos[i],
  #       bi = data$nMeasureAndNeg[i],
  #       ci = data$nRefAndPos[i],
  #       di = data$nRefAndNeg[i],
  #       add = 0.1,
  #       to = "all",
  #       drop00 = FALSE
  #     )
  #     data$EffType[i] <- "OddsRatio"
  #     data$EffLogPoint[i] <- eff_i$yi
  #     data$EffVa[i] <- eff_i$vi
  #   }
  #
  #   if ( # if any nMeasure or nRef are missing OR if EffLogPoint[i] is not finite (e.g. when its NA)
  #     any(is.na(data[i, c("nMeasureAndPos", "nRefAndPos",
  #                         "nMeasureAndNeg", "nRefAndNeg")])) |
  #     !is.finite(data$EffLogPoint[i])
  #   ) { # ...then if any EffMeasure information is missing ...
  #     if (any(is.na(data[i, c("EffMeasureType", "EffMeasureValue",
  #                             "EffMeasure95ClLow", "EffMeasure95ClHigh")]))) {
  #       #...set effect value to NA since it is not computable
  #       data$EffType[i] <- NA
  #       data$EffLogPoint[i] <- NA
  #       data$EffVa[i] <- NA
  #     } else { # ... else (i.e. all EffMeasure information is present while EffLogPoint[i] is not finite) ...
  #       if ( # if the EffMeasure are inconsistent (values are negative, or estimate lies beyond limits of confidence interval) ...
  #         any(data[i, c("EffMeasureValue", "EffMeasure95ClLow",
  #                       "EffMeasure95ClHigh")] < 0) |
  #         data[i, "EffMeasureValue"] < data[i, "EffMeasure95ClLow"] |
  #         data[i, "EffMeasureValue"] > data[i, "EffMeasure95ClHigh"]
  #       ) { #...set effect value to NA since it is not computable
  #         data$EffType[i] <- NA
  #         data$EffLogPoint[i] <- NA
  #         data$EffVa[i] <- NA
  #       } else { # ... else (i.e. EffMeasure from the literature are consistent) then use the literature data (and calculate also the SE as measure of variability)
  #         # use published estimates
  #         nPubEst <- nPubEst + 1
  #         data$EffType[i] <- data$EffMeasureType[i]
  #         data$EffLogPoint[i] <- log(data$EffMeasureValue[i])
  #         data$EffVa[i] <- get_se(
  #           data$EffMeasure95ClLow[i],
  #           data$EffMeasure95ClHigh[i],
  #           0.95
  #         )
  #       }
  #     }
  #   }
  #
  # }

  ## count the total number of observations (which correspond to the number of row in the data frame "data")
  diff <- nrow(data) 
  
  
  ## now get only the observations with a complete set of effect size measures. "Complete set of
  ## effect size measures means" means we look for the rows were there are non-NA values for "EffType", "EffLogPoint" and "EffVa"
  ## and keep only these row using the function dplyr::filter().
  data <- data %>%
    dplyr::filter(!is.na(EffType) & !is.na(EffLogPoint) & !is.na(EffVa))
  

  ## the total number of observations minus the observations with a complete set of effect size measures
  ## gives the number of observations with an incomplete set of effect sizes (stored in "diff").
  diff <- diff - nrow(data)
  
  
  ## write in the log file how many observations have been omitted due to a incomplete set of effect size measure
  cat(
    paste(
      " ... omitted ",
      diff,
      " observations with incomplete or incorrect effect information  -  ",
      ifelse(diff == 0, "ok", "!?"),
      "\n", sep = ""),
    file = logfile,
    append = TRUE
  )
  
  
  ## write in the log file for how many observations we have calculated the effect sizes
  ## by or own using metafor::escalc() (i.e. nPubEst) and write in the log file
  ## how many observations have been taken from the literature (i.e. nrow(data) - nPubEst)
  cat(
    paste(
      " ... extracted effect estimates from raw data for ",
      nrow(data) - nPubEst,
      " observations\n",
      "     and as published estimates for ",
      nPubEst,
      " observations\n",
      sep = ""
    ),
    file = logfile,
    append = TRUE
  )


  # Check consistency of articles and data ----

  #
  # All articles excluded or in data
  #
  
  ## store all ArticleIds from studies in the "ArticleIds.csv" which are not 
  ## excluded (= "!Excluded") and hence included in a data frame tmp_a1 
  ## (which contains only one column named "ArticleId").
  ## I should note that the current ArticleIds.csv looks different from Veits 
  ## original as described above. Now in our current ArticleIds.csv there are no
  ## excluded articles and thus all cells in column "Excluded" are "FALSE" 
  ## (see above at "articles <- read.csv2(artId_csv, na.strings = "") %>% dplyr::mutate(Excluded = !is.na(Excluded))" )
  ## and thus here we store all articleId in tmp_a1
  tmp_a1 <- articles %>%
    dplyr::filter(!Excluded) %>%
    dplyr::select(ArticleId)
  
  ## store all ArticlesIds from the studies with a complete set of effect size
  ## measures in the data frame tmp_a2 which contains only one column
  ## (if there are multiple observations in an article and
  ## therefore the article appears multiple times in the data we want to 
  ## consider the article only once by using the dplyr::distinct() function).
  tmp_a2 <- data %>%
    dplyr::select(ArticleId) %>%
    dplyr::distinct()
  
  
  ## Counting the number of unmatched data in order and write this number
  ## into the log file:
  ## tmp_a2 should have as much or fewer rows than tmp_a1 because the rows in
  ## tmp_a2 might be reduced by studies which have an incomplete set of
  ## effect size measures. This full_join compares the columns "ArticleId"
  ## in tmp_a1 and tmp_a2 and this gives two columns "ArticleId" where
  ## the second one (called "ArticleId.y" and which originated from tmp_a2)
  ## ist filled with NA if there are missing articles. Then we use the
  ## dplyr:filter function to the all rows were there are NA (indicating 
  ## unmatched articles ... where I do not undestand why Veith also uses
  ## is.na(ArticleId.x), since I would think that there can only be NA in
  ## tmp_a2, but maybe he wanted to get sure to catch also the case
  ## that there is a article in the review data which was has been forgotten
  ## in the ArticleIds.csv). Finally all rows with NA are counted
  ## using dplyr::n() so that we get the number of unmatched articles between
  ## the ArticleId.csv and LiteraturData_Prepared.csv. And this number of
  ## unmatched articles is then written into the log file.
  dplyr::full_join(tmp_a1, tmp_a2, by = "ArticleId", keep = TRUE) %>%
    dplyr::filter(is.na(ArticleId.x) | is.na(ArticleId.y)) %>%
    dplyr::summarise(unmatched = dplyr::n()) %>%
    {cat(
      paste(
        " ... ",
        .,
        " ArticleIds only in artId_csv or only in data_csv  -  ",
        ifelse(. == 0, "ok", "!?"),
        "\n",
        sep = ""
        ),
      file = logfile,
      append = TRUE
    )}

  
  
  #
  # Number of articles that are not processed
  #
  ## Now we get numberof atricles not processed (which seem to me to be
  ## basically the ones this incomplete set of effect size measures)
  ## and write the number in the log file
  #
  data %>%
    dplyr::select(ArticleId, ObsId) %>%
    dplyr::count(ArticleId) %>% ## this creates a new column "n" with the number of occurrences of the value in "ArticleId" (the column ObsID disappears)
    dplyr::filter(n > 0) %>%
    dplyr::full_join(., articles, by = "ArticleId") %>%
    dplyr::filter(is.na(n) & !Excluded) %>%
    dplyr::summarise(not_processed = dplyr::n()) %>%
    {cat(
      paste(
        " ... Data extraction not done for ",
        .,
        " not excluded articles  -  ",
        ifelse(. == 0, "ok", "!?"),
        "\n", sep = ""),
      file = logfile,
      append = TRUE
    )}

  #
  # Number of articles kept / excluded
  #
  # articles %>%
  #   dplyr::group_by(Excluded) %>%
  #   dplyr::count() %>%
  #   {cat(
  #     paste(
  #       " ... Number of articles kept / excluded: ",
  #       .$n[!.$Excluded],
  #       " / ",
  #       .$n[.$Excluded],
  #       "\n", sep = ""),
  #     file = logfile,
  #     append = TRUE
  #   )}


  # Check consistency of measures and data ----

  #
  # All measures in data defined in measures
  #
  data %>%
    dplyr::select(BiosecurityMeasure) %>%
    dplyr::distinct() %>%
    dplyr::setdiff(., dplyr::select(measures, BiosecurityMeasure)) %>%
    dplyr::transmute(UndefinedMeasures = BiosecurityMeasure) %>%
    nrow(.) %>%
    {cat(
      paste(
        " ... ",
        .,
        " biosecurity measures of data_csv not defined in bm_csv  -  ",
        ifelse(. == 0, "ok", "!?"),
        "\n", sep = ""),
      file = logfile,
      append = TRUE
    )}

  #
  # Number of biosecurity measures
  #
  data %>%
    dplyr::select(BiosecurityMeasure) %>%
    dplyr::distinct() %>%
    dplyr::count() %>%
    {cat(
      paste(
        " ... Number of biosecurity measures extracted: ",
        .,
        "\n", sep = ""),
      file = logfile,
      append = TRUE
    )}

  #
  # Number of observations (per biosecurity measure / category)
  #
  data %>%
    dplyr::select(BiosecurityMeasure, ObsId) %>%
    dplyr::left_join(measures, by = "BiosecurityMeasure") %>%
    #dplyr::select(-Description, -ObsId) %>%
    dplyr::group_by(BMmaincategory, BMsubcategory, BiosecurityMeasure) %>%
    dplyr::count(name = "ObsPerMeasure") %>%
    dplyr::ungroup() %>%
    dplyr::summarise(median = median(ObsPerMeasure), min = min(ObsPerMeasure), max = max(ObsPerMeasure)) %>%
    {cat(
      paste(
        " ... Median number of observations per biosecurity measure: ",
        .$median,
        " (range: ", .$min, " -- ", .$max, ")",
        "\n", sep = ""),
      file = logfile,
      append = TRUE
    )}
  data %>%
    dplyr::select(BiosecurityMeasure, ObsId) %>%
    dplyr::left_join(measures, by = "BiosecurityMeasure") %>%
    #dplyr::select(-Description, -ObsId) %>%
    dplyr::group_by(BMmaincategory) %>%
    dplyr::count(name = "ObsPerMaincategory") %>%
    dplyr::ungroup() %>%
    dplyr::summarise(median = median(ObsPerMaincategory), min = min(ObsPerMaincategory), max = max(ObsPerMaincategory)) %>%
    {cat(
      paste(
        " ... Median number of observations per category: ",
        .$median,
        " (range: ", .$min, " -- ", .$max, ")",
        "\n", sep = ""),
      file = logfile,
      append = TRUE
    )}

  #
  # Number of observations per pathogen
  #
  data %>%
    dplyr::select(Pathogen, ObsId) %>%
    dplyr::group_by(Pathogen) %>%
    dplyr::count() %>%
    {cat(
      paste(
        " ... Number of observations for Salmonella / HEV: ",
        .$n[.$Pathogen == "Salmonella"],
        " / ",
        .$n[.$Pathogen == "HEV"],
        "\n", sep = ""),
      file = logfile,
      append = TRUE
    )}


  # output ----

  articles <- articles %>%
    dplyr::filter(!Excluded) %>%
    dplyr::select(ArticleId, Reference = Publication)
  measures <- measures %>%
    dplyr::right_join(
      dplyr::select(data, BiosecurityMeasure) %>%
        dplyr::distinct(),
      by = "BiosecurityMeasure"
    )
  data <- articles %>%
    dplyr::inner_join(
      data,
      by = "ArticleId"
    ) %>%
     dplyr::mutate(
       Publication = Reference,
       Reference = NULL
     )
  extracted_data <- list(
    ArticleIds = articles,
    BiosecurityMeasures = measures,
    RawData = data
  )
  cat(
    paste(Sys.time(), " : ... data import finished\n", sep = ""),
    file = logfile,
    append = TRUE
  )
  return(extracted_data)

}
