# Supplementary material for: Biosecurity measures reducing Salmonella spp. and hepatitis E virus prevalence in pig farms—a systematic review and meta-analysis
Source: Front Vet Sci. 2024 Dec 23;11:1494870. doi: 10.3389/fvets.2024.1494870 (PMC11701885; doi:10.3389/fvets.2024.1494870)
Supplement: Supplementary file 1 [file Data_Sheet_1.zip › ConsiderStage 5 or more obs/R_functions/summarise_estimates.R]

#' Summarise effect estimates of biosecurity measures per pathogen
#'
#' Effect estimates are combined using fixed-effects meta-analytical models with
#' inverse variance weighting and without any moderators. The models are fitted
#' using the function rma.uni() of the R package metafor (Viechtbauer, 2010).
#' Combined effects are estimated:
#'
#' * ignoring production stage at which the outcome was determined per
#'   biosecurity measure, pathogen and measure of effect (odds or risk ratio), and
#' * per biosecurity measure, pathogen, production stage at which the outcome
#'   was determined, and measure of effect (odds or risk ratio).
#'
#' Original code from Veit. Guido later chenged the code and added comments
#' marked with "##".
#'
#'
#'
#' @param data list with 3 dataframes: ArticleIds, BiosecurityMeasures, RawData
#' @param logfile path to log file
#'
#' @return list with 4 dataframes of class tbl_df (ArticleIds, BiosecurityMeasures, RawData, Summary)
#'
#' @references Viechtbauer, W. (2010). Conducting meta-analyses in R with the metafor package. Journal of Statistical Software, 36(3), 1-48. https://www.jstatsoft.org/v36/i03/


# Copyright (C) 2022  Veit Zoche-Golob, Guido Correia Carreira, Bundesinstitut für Risikobewertung
#   
# This program is free software: you can redistribute it and/or modify
# it under the terms of the GNU General Public License as published by
# the Free Software Foundation, either version 3 of the License.
# 
# This program is distributed in the hope that it will be useful,
# but WITHOUT ANY WARRANTY; without even the implied warranty of
# MERCHANTABILITY or FITNESS FOR A PARTICULAR PURPOSE.  See the
# GNU General Public License for more details.
# 
# You should have received a copy of the GNU General Public License
# along with this program.  If not, see <https://www.gnu.org/licenses/>.


summarise_estimates <- function(
  data,
  logfile
) {

  
  ## get the needed packages
  require(magrittr, quietly = TRUE)
  require(metafor, quietly = TRUE)
#   require(stringr, quietly = TRUE) ## I need stringr to cut the prefix (e.g. "S_" for "Salmonella") for the Observation names "S_AL9_01" -> "AL9_01", no sorry I used sub() for that
  
  ## note current state in log file
  cat(
    paste(Sys.time(), " : Summarisation of estimates started ...\n", sep = ""),
    file = logfile,
    append = TRUE
  )

  
## Veits original code with obsolete column ProductionStageOutcome
  #
  # extracted_data <- data$RawData %>%
  #   dplyr::mutate(
  #     ProductionStageOutcome = data.table::fifelse(
  #       is.na(ProductionStageOutcome),
  #       "unknown",
  #       ProductionStageOutcome
  #     )
  #   ) %>%
  #   dplyr::select(
  #     BiosecurityMeasure, Pathogen, ProductionStageOutcome,
  #     EffType, EffLogPoint, EffVa, ArticleId, ObsId, Publication
  #   )
  # 
  #   
  #   summarised_data <- tibble::tibble(
  #     BiosecurityMeasure = character(0),
  #     Pathogen = character(0),
  #     ProductionStageOutcome = character(0),
  #     EffType = character(0),
  #     EffEstimate = list(), # with 1 vector containing 3 named elements: EffPoint, Eff95ClLow, Eff95ClHigh
  #     Reference = character(0),
  #     Observations = list()
  #   )
  
    
  
  ## create a data frame "extracted_data" which contains an extract (this means here a sub-sample of variables) 
  ## of the original data from the Biopigee Review teams. In case that information 
  ## on ProductionStageMeasure2 is missing (i.e. if it contains NA) then these
  ## ProductionStageMeasure2 are set to "unknown"
  extracted_data <- data$RawData %>%
    dplyr::mutate(
      ProductionStageMeasure2 = data.table::fifelse(
        is.na(ProductionStageMeasure2),
        "unknown",
        ProductionStageMeasure2
      )
    ) %>%
    dplyr::select(BiosecurityMeasure, 
                  Pathogen, 
                  ProductionStageMeasure2,
                  EffType, 
                  EffLogPoint, 
                  EffVa, 
                  ArticleId, 
                  ObsId, 
                  Publication
    )

  
  ## prepare an empty data frame "summarised_data" which will contain the
  ## data after having been summarised via a model used for creating
  ## a meta-analytic estimate of summarised effect for the considered biosecurity measures
  summarised_data <- tibble::tibble(
    BiosecurityMeasure = character(0),
    Pathogen = character(0),
    ProductionStageMeasure2 = character(0),
    EffType = character(0),
    EffEstimate = list(), # with 1 vector containing 3 named elements: EffPoint, Eff95ClLow, Eff95ClHigh
    Reference = character(0),
    Observations = list(),
    Observations_noprefix = list() ## this will be a list of the references without the prefixes S_ E_ of H_ since they make trouble when counting the observations and publications.
  )

  
  
  
  
  
  
  ##################################################################################################################
  #########################                                                              ###########################
  #########################          summarizing the data from literature                ###########################
  #########################          considering the production stage                    ###########################                               
  #########################                                                              ###########################
  ##################################################################################################################

  
  
  
  
  ## Remove all multiple occurrences of rows with the same 
  ## combination of "BiosecurityMeasure", "Pathogen" and "EffType" values
  ## using the dplyr::distinct() function and save these distinct/unique 
  ## combinations in the data frame "use_rows".
  ##
  ## NOTE: WE INCLUDE HERE INFORMATION ABOUT THE PRODUCTION STAGE WHERE
  ##       THE BIOSECURITY MEASURE IS APPLIED (ProductionStageMeasure2) 
  
  
  use_rows <- extracted_data %>%
    dplyr::select(BiosecurityMeasure, 
                  Pathogen, 
                  EffType, 
                  ProductionStageMeasure2) %>%
    dplyr::distinct()
  
  
  
  
  
  for (i in 1:nrow(use_rows)) { ## for each unique combination of "BiosecurityMeasure", "Pathogen", "EffType" and "ProductionStageMeasure2" values ...
    
    
    ## ... create a temporary data frame "tmp_i" containing each unique combination 
    ## of "BiosecurityMeasure", "Pathogen", "EffType" and "ProductionStageMeasure2" values
    tmp_i <- extracted_data %>%
      dplyr::filter(
        BiosecurityMeasure == use_rows$BiosecurityMeasure[i] &
          Pathogen == use_rows$Pathogen[i] &
          EffType == use_rows$EffType[i] &
          ProductionStageMeasure2 == use_rows$ProductionStageMeasure2[i]
      )
    
    # remove the prefixes S_ , H_ and E_ since they make trouble counting the publications and observations
    tmp_i$ObsId_noprefix <- sub("^[^_]*_", "", tmp_i$ObsId) # I substitute everything before the first "_" by nothing (i.e. ""). 
    
    ## ... add rows to the data frame "summarised_data"
    summarised_data <- summarised_data %>%
      dplyr::bind_rows(
        tibble::tibble_row(
          BiosecurityMeasure = use_rows$BiosecurityMeasure[i],             ## set "BiosecurityMeasure" to the current value, i.e. the i-th row in the "use_rows$BiosecurityMeasure" column
          Pathogen = use_rows$Pathogen[i],                                 ## set "Pathogen" to the current value, i.e. the i-th row in the "use_rows$Pathogen" column
          ProductionStageMeasure2 = use_rows$ProductionStageMeasure2[i],   ## set "ProductionStageMeasure2" to the current values, i.e. the i-th row in the "use_rows$ProductionStageMeasure2" column
          EffType = use_rows$EffType[i],                                   ## set "EffType" to the current value, i.e. the i-th row in the "use_rows$EffType" column
          EffEstimate = tmp_i %>%                                         ## take all the data we have on the i-th biosecurity measure (stored in "tmp_i") and run a meta-analysis using 
                                                                          ## the metafor::rma() function [metafor::rma() is an alias for function metafor::rma.uni()] and save it in
                                                                          ## the variable "EffEstimate"
            {rma(
              yi = EffLogPoint, 
              vi = EffVa,
              slab = ObsId, 
              data = .,
              #add = 0,
              method = "FE", test = "z" # fixed effect model
            ##  method = "REML", test = "z"   # a random effect model used with REML= restricted maximum-likelihood estimator
            )[c("beta", 
                "ci.lb", 
                "ci.ub")]} %>%
            unlist(.) %>%
            ## exp(.) %>%
            {list(c(
              EffPoint = .[[1]],
              Eff95ClLow = .[[2]],
              Eff95ClHigh = .[[3]]
            ))},
          Reference = dplyr::if_else(
            length(tmp_i$ObsId) == 1,
            paste(tmp_i$Publication, collapse = " || "),
            "BIOPIGEE_T5.2"
          ),
          Observations = list(tmp_i$ObsId),
          Observations_noprefix = list(tmp_i$ObsId_noprefix) ## and put all observation ID without the prefixes S_, H_ or E_ belonging to the current biosecurity measure in a list and store them in the variable "Observations_noprefix"
        )
      )
  }
  
  
  cat(
    paste(
      " ... summarised effect estimates per outcome production stage\n",
      "     for ",
      nrow(use_rows),
      " biosecurity measures and production stages\n",
      sep = ""
    ),
    file = logfile,
    append = TRUE
  )


  # output ----

  data <- list(
    ArticleIds = tibble::tibble(data$ArticleIds),
    BiosecurityMeasures = tibble::tibble(data$BiosecurityMeasures),
    RawData = tibble::tibble(data$RawData),
    Summary = summarised_data
  )
  cat(
    paste(Sys.time(), " : ... summarisation finished\n", sep = ""),
    file = logfile,
    append = TRUE
  )
  return(data)

}
