# Supplementary material for: Biosecurity measures reducing Salmonella spp. and hepatitis E virus prevalence in pig farms—a systematic review and meta-analysis
Source: Front Vet Sci. 2024 Dec 23;11:1494870. doi: 10.3389/fvets.2024.1494870 (PMC11701885; doi:10.3389/fvets.2024.1494870)
Supplement: Supplementary file 1 [file Data_Sheet_1.zip › IgnoreStage 5 or more obs/forest_plots_with_metafor.R]

# Here we zoom into the BSM were we had five or more observations and create 
# the corresponding forest plots using the "metafor::forest()" function.


# Copyright (C) 2022  Veit Zoche-Golob, Guido Correia Carreira, Bundesinstitut für Risikobewertung
#   
# This program is free software: you can redistribute it and/or modify
# it under the terms of the GNU General Public License as published by
# the Free Software Foundation, either version 3 of the License.
# 
# This program is distributed in the hope that it will be useful,
# but WITHOUT ANY WARRANTY; without even the implied warranty of
# MERCHANTABILITY or FITNESS FOR A PARTICULAR PURPOSE.  See the
# GNU General Public License for more details.
# 
# You should have received a copy of the GNU General Public License
# along with this program.  If not, see <https://www.gnu.org/licenses/>.


library(dplyr) # needed for mutate() and other functions
library(stringr) # needed for abbreviate names of observations in such a way that they fit in the sensitivity analysis plot


# Globals ----

last_mod_func <- file.info("run.R")$mtime
logfile <- "DataAnalysis.log"
datfile <- "Data.RData"
last_mod_data <- dplyr::if_else(
  file.exists(datfile),
  file.info(datfile)$mtime,
  as.POSIXct(0, origin = "1970-01-01 00:00.00 UTC")
)
func_folder <- "R_functions"
artId_csv <- "data_in/ArticleIds.csv"
bm_csv <- "data_in/BiosecurityMeasures.csv"
data_csv <- "data_in/LiteraturData_Prepared.csv"
last_mod_input <- max(file.info(c(artId_csv, bm_csv, data_csv))$mtime)


#
# Load R_functions and find last modification of R files
#
for (f in paste(func_folder, list.files(func_folder), sep = "/")) {
  source(f, echo = FALSE)
  last_mod_func <- dplyr::if_else(
    file.info(f)$mtime >= last_mod_func,
    file.info(f)$mtime,
    last_mod_func
  )
}
rm(f)


# Begin log ----

cat("\n-->>\n", file = logfile, append = TRUE)


# Import data ----

data <- try(
  import_data(artId_csv, bm_csv, data_csv, logfile)
)
## Note that there are warnings of the type "NAs introduced by coercion"
## These originate from the fact that in the data there are columns of
## character type but containing numeric values. The values in these columns
## look like this:
## "1,34", "4,61", "NA", "Na", "0,23", .....  
## These columns are transformed into columns of numeric values with 
## the as.numeric() function. But whenever in the column appears the
## character string "NA" as.numeric() does not recognize it as a number
## (which in fact it is not, it is just the word "NA") and introduces a NA
## "by coercion" as the warning message states.


# and then we continue with:

require(magrittr, quietly = TRUE)
require(metafor, quietly = TRUE)
#   require(stringr, quietly = TRUE) ## I need stringr to cut the prefix (e.g. "S_" for "Salmonella") for the Observation names "S_AL9_01" -> "AL9_01", no sorry I used sub() for that

## create a data frame "extracted_data" which contains an extract (this means here a sub-sample of variables) 
## of the original data from the Biopigee Review teams. In case that information 
## on ProductionStageMeasure2 is missing (i.e. if it contains NA) then these
## ProductionStageMeasure2 are set to "unknown"
extracted_data <- data$RawData %>%
  dplyr::mutate(
    ProductionStageMeasure2 = data.table::fifelse(
      is.na(ProductionStageMeasure2),
      "unknown",
      ProductionStageMeasure2
    )
  ) %>%
  dplyr::select(BiosecurityMeasure, 
                Pathogen, 
                ProductionStageMeasure2,
                EffType, 
                nMeasureAndPos, # positives in treatment group in short: tpos
                nMeasureAndNeg, # negatives in treatment group in short: tneg
                nRefAndPos, # positives in reference (i.e. control) group in short: cpos
                nRefAndNeg, # negatives in reference (i.e. control) group in short: cneg
                EffLogPoint, 
                EffVa, 
                ArticleId, 
                ObsId, 
                Publication
  ) %>%
  dplyr::rename(tpos = nMeasureAndPos, ## rename nMeasureAndPos to tpos etc.
                tneg = nMeasureAndNeg,
                cpos = nRefAndPos,
                cneg = nRefAndNeg
                ) 


## prepare an empty data frame "summarised_data" which will contain the
## data after having been summarised via a model used for creating
## a meta-analytic estimate of summarised effect for the considered biosecurity measures
summarised_data <- tibble::tibble(
  BiosecurityMeasure = character(0),
  Pathogen = character(0),
  ProductionStageMeasure2 = character(0),
  EffType = character(0),
  EffEstimate = list(), # with 1 vector containing 3 named elements: EffPoint, Eff95ClLow, Eff95ClHigh
  Reference = character(0),
  Observations = list(),
  Observations_noprefix = list() ## this will be a list of the references without the prefixes S_ E_ of H_ since they make trouble when counting the observations and publications.
)


##################################################################################################################
#########################                                                              ###########################
#########################          summarizing the data from literature                ###########################
#########################          ignoring the production stage                    ###########################                               
#########################                                                              ###########################
##################################################################################################################


## Remove all multiple occurrences of rows with the same 
## combination of "BiosecurityMeasure", "Pathogen" and "EffType" values
## using the dplyr::distinct() function and save these distinct/unique 
## combinations in the data frame "use_rows".


use_rows <- extracted_data %>%
  dplyr::select(BiosecurityMeasure, 
                Pathogen, 
                EffType) %>%
  dplyr::distinct() #%>%
  #dplyr::filter(BiosecurityMeasure == "Disinfection") # now get only the specified BiosecurityMeasure


# define some lists we will use to get the data of interest
escalc_result_list <- list() # each list element is a data frame containing the observations and escalc results for a BiosecurityMeasure 

rma_result_list <- list() # each list element is a rma object containing the rma-results for a BiosecurityMeasure 

five_or_more_obs_list <- list()  # each list element contains either the data frame for 
# a BSM (this happens if we had for this BSM 5 or more 
# observations or the value NA (this happens in any other 
# case, i.e. < 5 observations)


for (i in 1:nrow(use_rows)) { ## for each unique combination of "BiosecurityMeasure", "Pathogen" and "EffType" values ...
  
  ## ... create a temporary data frame "tmp_i" containing each unique combination 
  ## of "BiosecurityMeasure", "Pathogen" and "EffType"  values
  tmp_i <- extracted_data %>%
    dplyr::filter(
      BiosecurityMeasure == use_rows$BiosecurityMeasure[i] &
        Pathogen == use_rows$Pathogen[i] &
        EffType == use_rows$EffType[i] 
      ) %>% 
    dplyr::mutate()
  
  escalc_result_list[[i]] <- tmp_i
  
}


 

# Now keep only the list elements which contain five or more observations, while all other list elements
# are set to "NA"
for(k in 1:length(escalc_result_list)){
 
  if (length(unique(escalc_result_list[[k]]$ArticleId))>=3) {five_or_more_obs_list[[k]] <- escalc_result_list[[k]]
  } else {five_or_more_obs_list[[k]] <- NA}
  
}


# which list elements are not NA (i.e. belong to BSM with >= 5 observations)?
five_or_more_obs_indices <- which(!is.na(five_or_more_obs_list))


for (i in 1:length(five_or_more_obs_indices)){ # for each BSM with >= 5 observations ...
    
    
  ## ... remove rows with duplicates in the columns EffLogPoint   EffVa  and ArticleId
  escalc_result_list[[five_or_more_obs_indices[i]]] <- escalc_result_list[[five_or_more_obs_indices[i]]] %>% 
                            dplyr::group_by(ArticleId, EffLogPoint, EffVa) %>% ## group the rows according to ArticleID, EffLogPoint and EffVa (of these there are sometimes duplicates and the corresponding row only differ in ObsId)
                            slice(1) ## slice(1) takes only the first of the rows with same ArticleID, EffLogPoint and EffVa (and which only differ in ObsId)
  
    
  summarised_data <- rma(yi = EffLogPoint, 
                     vi = EffVa,
                     #slab = ArticleId,
                     slab = paste(ArticleId, 
                                  ObsId, 
                                  ProductionStageMeasure2,
                                  sep=", "),
                     data =  escalc_result_list[[five_or_more_obs_indices[i]]],
                     #add = 0,
                     ## method = "FE", test = "z" # fixed effect model
                     method = "REML", test = "z"   # a random effect model used with REML= restricted maximum-likelihood estimator
                      )
 
  rma_result_list[[i]] <- summarised_data
  rma_result_list[[i]]$measure <- "OR" ## set manually the value measure to the effect measure used
  
}


for (j in 1:length(rma_result_list)){
  
  print(rma_result_list[[j]]$data) 
  
}


# create forest plots and write them to png files for all biosecurity measures with 5 or more observations
for (j in 1:length(five_or_more_obs_indices)){

  if(length(rma_result_list[[j]]$data$BiosecurityMeasure) >= 5){
  
    png(file = paste("Forest_", rma_result_list[[j]]$data$BiosecurityMeasure[1], "_ignore_stage.png", sep=""),
        #width=1600,
        #height=949
        width=1850,
        height=1100
        )
      
    forest(x = rma_result_list[[j]], 
           atransf=exp,
           at=log(c(0.001, 0.01, 0.1, 1, 10, 100)),
           #xlim=c(-13,10),
           xlim=c(-20,10),
           ilab=cbind(tpos, tneg, cpos, cneg),
           ilab.xpos=c(-13,-11,-9,-7.5),
           cex=1.9,
           header="Art Id, Obs Id, Stage",
           mlab="")
      
    op <- par(cex=.65, font=2, oma=c(0,0,2.9,0))  # Default are: par(oma=c(0,0,0,0)) for  bottom, left, top and right margins
    text(c(-13,-11,-9,-7.5),
         rma_result_list[[j]]$k + 2.1,
         c("Salm+", "Salm-", "Salm+", "Salm-"),
         cex = 2.5)
    text(c(-12,-8.25),
         rma_result_list[[j]]$k + 3.2,
         c("BSM", "Control"),
         cex = 2.5)
    text(c(-12),
         rma_result_list[[j]]$k + 2.6,
         c(paste("(", rma_result_list[[j]]$data$BiosecurityMeasure[1] ,")")),
         cex = 2.5)
    par(op)
    
    ### add text with Q-value, dfs, p-value, and I^2 statistic
    text(-20,
         -0.4,
         pos=4,
         cex=1.5, bquote(paste("Random-Effects Model (Q = ",
                               .(formatC(rma_result_list[[j]]$QE,
                                         digits=2,
                                         format="f")),
                               ", df = ",
                               .(rma_result_list[[j]]$k - rma_result_list[[j]]$p),
                               ", p = ",
                               .(formatC(rma_result_list[[j]]$QEp, digits=2, format="f")),
                               "; ",
                               I^2,
                               " = ",
                               .(formatC(rma_result_list[[j]]$I2, digits=1, format="f")),
                               "%)"
         )
         )
    )
      
    dev.off()

   } #end of if(length(rma_result_list[[j]]$data$BiosecurityMeasure) >= 5)
    
  } # end of for (j in 1:length(five_or_more_obs_indices))


# We can do the regression tests while creating the funnel plots:

# create funnel plots
funnel_plots <- list() # list for storing the funnel plot data
regression_result <- list() # list for storing results from regression test for funnel plot asymmetry (i.e. Egger's test)
regression_result_count <- 1 # counter for list elements since "funnel_plots" and "regression_results" may have less than "length(five_or_more_obs_indices)"

for (j in 1:length(five_or_more_obs_indices)){
  
  if(length(rma_result_list[[j]]$data$BiosecurityMeasure) >= 5){
    
    # create funnel plot
    funnel_plots[[regression_result_count]]<- metafor::funnel(x = rma_result_list[[j]],
                                                              level=c(90, 95, 99), # for creating contour enhanced plot  
                                                              shade=c("white", "gray55", "gray75"),
                                                              refline=0, # centers the contoured funnel at x=0
                                                              #legend=TRUE,
                                                              #legend=list(cex=c(1,3,1), bty = "n"),
                                                              main=paste("Biosecurity measure:", rma_result_list[[j]]$data$BiosecurityMeasure[1]),
                                                              refline2=as.numeric(rma_result_list[[2]]$beta) # centers the secondary funnel at the model's overall estimate for logs OR
    )
    
    # run regression test for funnel plot asymmetry (i.e. Egger's test)
    # see https://wviechtb.github.io/metafor/reference/regtest.html
    # mixed-effects meta-regression model
    # regression_result[[j]] <- metafor::regtest(x = rma_result_list[[j]],
    #                                            model="rma")
    
    # classical Egger's test ( a weighted regression model with a multiplicative dispersion term)
    regression_result[[regression_result_count]] <- metafor::regtest(x = rma_result_list[[j]],
                                               model="lm")
    
    print(regression_result[[regression_result_count]])
    
    
    # add regression line to funnel plot
    se <- seq(0,max(funnel_plots[[regression_result_count]]$y),length=200)
    lines(coef(regression_result[[regression_result_count]]$fit)[1] + coef(regression_result[[regression_result_count]]$fit)[2]*se, 
          se,
          lwd = 3)
    
    
    legend("topright",
           legend=c(expression("0.10 < p " <= " 1.00  "),
                    expression("0.05 < p " <= " 0.10  "),
                    expression("0.01 < p " <= " 0.05  "),
                    expression("0.00 < p " <= " 0.01  "),
                    "Observations",
                    "Egger's regression"
           ),
           col = c("black",
                   "black",
                   "black",
                   "black",
                   1,
                   "black"),
           pch = c(22,
                   22,
                   22,
                   22,
                   16,
                   NA),
           pt.bg = c("white",
                     "gray55",
                     "gray75",
                     "gray80", # "gray 80" is the background color of the plot
                     1,
                     NA),
           lty = c(NA,
                   NA,
                   NA,
                   NA,
                   NA,
                   1),
           lwd = c(NA,
                   NA,
                   NA,
                   NA,
                   NA,
                   3),
           bg = "grey95",
           bty="o",
           #box.col = "black",
           box.lty = 0,
           #box.lwd = 0,
           cex=1.2)
    
    
    regression_result_count <- regression_result_count + 1
    
    
    
  } # end of if(length(rma_result_list[[j]]$data$BiosecurityMeasure) >= 5)
  
  
  
} # end of for (j in 1:length(five_or_more_obs_indices))

# with respect to some more options like "legend=list(cex=c(1,3,1), bty = "n")" see:
# https://stat.ethz.ch/pipermail/r-sig-meta-analysis/2023-September/004885.html


# Maybe that plot is to crowded. Let's remove the regression line and provide
# results of Egger's test as text.


# create funnel plots
funnel_plots <- list() # list for storing the funnel plot data
regression_result <- list() # list for storing results from regression test for funnel plot asymmetry (i.e. Egger's test)
plot_objects <- list() # list that stores the plots for later writing to files
plot_object_count <- 1 # counter for list elements since "plot_objects" may have less than "length(five_or_more_obs_indices)"
original_indices <- c() # empty vector which will contain the original indices of the elements of "rma_result_list" corresponding to the case were we enter the below contition "if(length(rma_result_list[[j]]$data$BiosecurityMeasure) >= 5)"

for (j in 1:length(five_or_more_obs_indices)){
  
  if(length(rma_result_list[[j]]$data$BiosecurityMeasure) >= 5){
    
    original_indices <- append(original_indices, j)
    
    # create funnel plot
    metafor::funnel(x = rma_result_list[[j]],
                    cex.lab = 1.3,
                    cex.axis = 1.2,
                    cex.main = 1.5,
                    atransf=exp,
                    level=c(90, 95, 99), # for creating contour enhanced plot  
                    shade=c("white", "gray55", "gray75"),
                    refline=0, # centers the contoured funnel at x=0
                    #legend=TRUE,
                    #legend=list(cex=c(1,3,1), bty = "n"),
                    main=paste("Biosecurity measure:", rma_result_list[[j]]$data$BiosecurityMeasure[1]),
                    refline2=as.numeric(rma_result_list[[2]]$beta) # centers the secondary funnel at the model's overall estimate for logs OR
    )
    
    # run regression test for funnel plot asymmetry (i.e. Egger's test)
    # see https://wviechtb.github.io/metafor/reference/regtest.html
    # mixed-effects meta-regression model
    # regression_result[[j]] <- metafor::regtest(x = rma_result_list[[j]],
    #                                            model="rma")
    
    # classical Egger's test ( a weighted regression model with a multiplicative dispersion term)
    regression_result[[plot_object_count]] <- metafor::regtest(x = rma_result_list[[j]],
                                               model="lm")
    
    cat("\n")
    cat("j = ", j, "\n")
    cat("BSM: ", rma_result_list[[j]]$data$BiosecurityMeasure[1], "\n")
    print(regression_result[[plot_object_count]])
    cat("\n\n")
    
    # add legend
    
    legend("topright",
           legend=c(expression("0.10 < p " <= " 1.00  "),
                    expression("0.05 < p " <= " 0.10  "),
                    expression("0.01 < p " <= " 0.05  "),
                    expression("0.00 < p " <= " 0.01  "),
                    "Observations"),
           col = c("black",
                   "black",
                   "black",
                   "black",
                   1),
           pch = c(22,
                   22,
                   22,
                   22,
                   16),
           pt.cex = c(2,
                      2,
                      2,
                      2,
                      1.2),
           pt.bg = c("white",
                     "gray55",
                     "gray75",
                     "gray80", # "gray 80" is the background color of the plot
                     1),
           lty = c(NA,
                   NA,
                   NA,
                   NA,
                   NA),
           lwd = c(NA,
                   NA,
                   NA,
                   NA,
                   NA),
           bg = "grey95",
           bty="o",
           #box.col = "black",
           box.lty = 0,
           #box.lwd = 0,
           cex=1.2)
    
    plot_objects[[plot_object_count]] <- recordPlot()
    plot_object_count <- plot_object_count + 1
    
    
    
  }
  
  
  
}


#redraw and save with high resolution
for (j in 1:length(plot_objects)){
  
  png(file = paste("Funnel_", rma_result_list[[original_indices[j]]]$data$BiosecurityMeasure[1], "_ignore_stage.png", sep=""), 
      width = 30, 
      height = 20, 
      units = 'cm', 
      res = 300)
  print(plot_objects[[j]])
  dev.off()
  
  
}


# Sensitivity analysis 


# Let's do it first for individual biosecurity measures
# for RODENT CONTROL (j=8) 

# using leave-one-out approach.
metafor::leave1out(rma_result_list[[8]],
                   transf=exp)


### calculate influence diagnostics
inf <- metafor::influence.rma.uni(rma_result_list[[8]])

### plot the influence diagnostics
plot(inf)


# for FEED ACIDIFICATION (j=6) 

# using leave-one-out approach.
metafor::leave1out(rma_result_list[[6]],
                   transf=exp)


### calculate influence diagnostics
inf <- metafor::influence.rma.uni(rma_result_list[[6]])

### plot the influence diagnostics
plot(inf)


# now do it for all biosecurity measures for which we did a meta-analysis:

# create influence diagnostic plots
diagnostic_plots <- list() # list that stores the diagnostic plots for later writing to files
diagnostic_plots_object_count <- 1 # counter for list elements since "plot_objects" may have less than "length(five_or_more_obs_indices)"
original_indices <- c() # empty vector which will contain the original indices of the elements of "rma_result_list" corresponding to the case were we enter the below contition "if(length(rma_result_list[[j]]$data$BiosecurityMeasure) >= 5)"

for (j in 1:length(five_or_more_obs_indices)){
  
  if(length(rma_result_list[[j]]$data$BiosecurityMeasure) >= 5){
    
    original_indices <- append(original_indices, j)
    diagnostic_plots[[diagnostic_plots_object_count]] <- metafor::influence.rma.uni(rma_result_list[[j]])
    diagnostic_plots_object_count <- diagnostic_plots_object_count + 1
    
  }
}


# # Problem: The labels for the observations I want to show on the x-axis of
# # the diagnostic plots for sensitivity analysis are quite long. And the
# # snesitivity plots do not allow to change labels on the fly or add a legend.
# 
# # Solution: overwrite the long labels with shorter ones:
# # mini example:
# 
# x <- diagnostic_plots[[1]]$inf$slab # get the way to long labels for the observations e.g. "S_Al19, S_Al19_09, fattening"
# x <- sub(" ", "",x) # remove all spaces -> "S_Al19,S_Al19_09,fattening"
# gsub(".*,(.*),.*","\\1",x) # keep only the first thing that comes after the first "," but not after the second   
# # see https://stackoverflow.com/questions/46386587/how-to-remove-characters-before-matching-pattern-and-after-matching-pattern-in-r


diagnostic_plots_short_labels <- diagnostic_plots

for (j in 1:length(diagnostic_plots_short_labels)){
  
  x <- diagnostic_plots_short_labels[[j]]$inf$slab # get the way to long labels for the observations e.g. "S_Al19, S_Al19_09, fattening"
  x <- sub(pattern = " ", replacement = "", x) # remove all spaces -> "S_Al19,S_Al19_09,fattening"
  x <- gsub(".*,(.*),.*","\\1",x) # keep only the first thing that comes after the first ","  -  see https://stackoverflow.com/questions/46386587/how-to-remove-characters-before-matching-pattern-and-after-matching-pattern-in-r
  diagnostic_plots_short_labels[[j]]$inf$slab <- x
  diagnostic_plots_short_labels[[j]]$dfbs$slab <- x
  }

#redraw and save with high resolution
for (j in 1:length(diagnostic_plots_short_labels)){
  
  op <- par(mar=c(8,5,4,2))
  plot(diagnostic_plots_short_labels[[j]], 
       plotinf = 2:5, 
       slab.style=2,
       bg="black",
       las=2) # plot to screen for quick check without the need to open the image file
 par(op)
  
  png(file = paste("Sensitivity_", rma_result_list[[original_indices[j]]]$data$BiosecurityMeasure[1], "_ignore_stage.png", sep=""), 
      width = 30, 
      height = 20, 
      units = 'cm', 
      res = 300)
  
  op <- par(mar=c(8,5,4,2))
  plot(diagnostic_plots_short_labels[[j]], 
       plotinf = c(2:3,5:6), 
       slab.style=2,
       bg="black",
       las=2) # plot to screen for quick check without the need to open the image file
  par(op)
  
  legend("right",legend=c("Line 1", "Line 2"))
  dev.off()
  
  
}
