# Supplementary material for: Biosecurity measures reducing Salmonella spp. and hepatitis E virus prevalence in pig farms—a systematic review and meta-analysis
Source: Front Vet Sci. 2024 Dec 23;11:1494870. doi: 10.3389/fvets.2024.1494870 (PMC11701885; doi:10.3389/fvets.2024.1494870)
Supplement: Supplementary file 1 [file Data_Sheet_1.zip › IgnoreStage 5 or more obs_WITHOUT_S_Da15/forest_plots_with_metafor.R]

# Here we zoom into the BSM were we had five or more observations and create 
# the corresponding forest plots using the "metafor::forest()" function.

# We add information about the production stage considered
# by the individual publications.

# Copyright (C) 2022  Veit Zoche-Golob, Guido Correia Carreira, Bundesinstitut für Risikobewertung
#   
# This program is free software: you can redistribute it and/or modify
# it under the terms of the GNU General Public License as published by
# the Free Software Foundation, either version 3 of the License.
# 
# This program is distributed in the hope that it will be useful,
# but WITHOUT ANY WARRANTY; without even the implied warranty of
# MERCHANTABILITY or FITNESS FOR A PARTICULAR PURPOSE.  See the
# GNU General Public License for more details.
# 
# You should have received a copy of the GNU General Public License
# along with this program.  If not, see <https://www.gnu.org/licenses/>.


library(dplyr) # needed for mutate() and other functions

# Globals ----

last_mod_func <- file.info("run.R")$mtime
logfile <- "DataAnalysis.log"
datfile <- "Data.RData"
last_mod_data <- dplyr::if_else(
  file.exists(datfile),
  file.info(datfile)$mtime,
  as.POSIXct(0, origin = "1970-01-01 00:00.00 UTC")
)
func_folder <- "R_functions"
artId_csv <- "data_in/ArticleIds.csv"
bm_csv <- "data_in/BiosecurityMeasures.csv"
data_csv <- "data_in/LiteraturData_Prepared.csv"
last_mod_input <- max(file.info(c(artId_csv, bm_csv, data_csv))$mtime)


#
# Load R_functions and find last modification of R files
#
for (f in paste(func_folder, list.files(func_folder), sep = "/")) {
  source(f, echo = FALSE)
  last_mod_func <- dplyr::if_else(
    file.info(f)$mtime >= last_mod_func,
    file.info(f)$mtime,
    last_mod_func
  )
}
rm(f)


# Begin log ----

cat("\n-->>\n", file = logfile, append = TRUE)


# Import data ----

data <- try(
  import_data(artId_csv, bm_csv, data_csv, logfile)
)
## Note that there are warnings of the type "NAs introduced by coercion"
## These originate from the fact that in the data there are columns of
## character type but containing numeric values. The values in these columns
## look like this:
## "1,34", "4,61", "NA", "Na", "0,23", .....  
## These columns are transformed into columns of numeric values with 
## the as.numeric() function. But whenever in the column appears the
## character string "NA" as.numeric() does not recognize it as a number
## (which in fact it is not, it is just the word "NA") and introduces a NA
## "by coercion" as the warning message states.


# Observation S_Da15_01 has extremely large confidence interval (because "negative Salmonella" 
# value in the 2x2 table is 0). We believe this distorts the summary statistics as 
# well as the heterogeneity statistics.
# Since observation S_Da15_01 is the only observation from publication "S_Da15",
# we remove this publications from the data and then see what changes that brings.

# remove S_No6 (since it was not used in the meta-analysis, see
# Email from Elizabeth Waller 13.02.2023)
data$RawData <- data$RawData %>% dplyr::filter(ArticleId != "S_Da15")


# and then we continue with:

require(magrittr, quietly = TRUE)
require(metafor, quietly = TRUE)
#   require(stringr, quietly = TRUE) ## I need stringr to cut the prefix (e.g. "S_" for "Salmonella") for the Observation names "S_AL9_01" -> "AL9_01", no sorry I used sub() for that

## create a data frame "extracted_data" which contains an extract (this means here a sub-sample of variables) 
## of the original data from the Biopigee Review teams. In case that information 
## on ProductionStageMeasure2 is missing (i.e. if it contains NA) then these
## ProductionStageMeasure2 are set to "unknown"
extracted_data <- data$RawData %>%
  dplyr::mutate(
    ProductionStageMeasure2 = data.table::fifelse(
      is.na(ProductionStageMeasure2),
      "unknown",
      ProductionStageMeasure2
    )
  ) %>%
  dplyr::select(BiosecurityMeasure, 
                Pathogen, 
                ProductionStageMeasure2,
                EffType, 
                nMeasureAndPos, # positives in treatment group in short: tpos
                nMeasureAndNeg, # negatives in treatment group in short: tneg
                nRefAndPos, # positives in reference (i.e. control) group in short: cpos
                nRefAndNeg, # negatives in reference (i.e. control) group in short: cneg
                EffLogPoint, 
                EffVa, 
                ArticleId, 
                ObsId, 
                Publication
  ) %>%
  dplyr::rename(tpos = nMeasureAndPos, ## rename nMeasureAndPos to tpos etc.
                tneg = nMeasureAndNeg,
                cpos = nRefAndPos,
                cneg = nRefAndNeg
                ) 


## prepare an empty data frame "summarised_data" which will contain the
## data after having been summarised via a model used for creating
## a meta-analytic estimate of summarised effect for the considered biosecurity measures
summarised_data <- tibble::tibble(
  BiosecurityMeasure = character(0),
  Pathogen = character(0),
  ProductionStageMeasure2 = character(0),
  EffType = character(0),
  EffEstimate = list(), # with 1 vector containing 3 named elements: EffPoint, Eff95ClLow, Eff95ClHigh
  Reference = character(0),
  Observations = list(),
  Observations_noprefix = list() ## this will be a list of the references without the prefixes S_ E_ of H_ since they make trouble when counting the observations and publications.
)


##################################################################################################################
#########################                                                              ###########################
#########################          summarizing the data from literature                ###########################
#########################          considering the production stage                    ###########################                               
#########################                                                              ###########################
##################################################################################################################


## Remove all multiple occurrences of rows with the same 
## combination of "BiosecurityMeasure", "Pathogen" and "EffType" values
## using the dplyr::distinct() function and save these distinct/unique 
## combinations in the data frame "use_rows".
##
## NOTE: WE INCLUDE HERE INFORMATION ABOUT THE PRODUCTION STAGE WHERE
##       THE BIOSECURITY MEASURE IS APPLIED (ProductionStageMeasure2) 


use_rows <- extracted_data %>%
  dplyr::select(BiosecurityMeasure, 
                Pathogen, 
                EffType) %>%
  dplyr::distinct() #%>%
  #dplyr::filter(BiosecurityMeasure == "Disinfection") # now get only the specified BiosecurityMeasure


# define some lists we will use to get the data of interest
escalc_result_list <- list() # each list element is a data frame containing the observations and escalc results for a BiosecurityMeasure 

rma_result_list <- list() # each list element is a rma object containing the rma-results for a BiosecurityMeasure 

five_or_more_obs_list <- list()  # each list element contains either the data frame for 
# a BSM (this happens if we had for this BSM 5 or more 
# observations or the value NA (this happens in any other 
# case, i.e. < 5 observations)


for (i in 1:nrow(use_rows)) { ## for each unique combination of "BiosecurityMeasure", "Pathogen" and "EffType" values ...
  
  ## ... create a temporary data frame "tmp_i" containing each unique combination 
  ## of "BiosecurityMeasure", "Pathogen" and "EffType"  values
  tmp_i <- extracted_data %>%
    dplyr::filter(
      BiosecurityMeasure == use_rows$BiosecurityMeasure[i] &
        Pathogen == use_rows$Pathogen[i] &
        EffType == use_rows$EffType[i] 
      ) %>% 
    dplyr::mutate()
  
  escalc_result_list[[i]] <- tmp_i
  
}


 

# Now keep only the list elements which contain five or more observations, while all other list elements
# are set to "NA"
for(k in 1:length(escalc_result_list)){
 
  if (length(unique(escalc_result_list[[k]]$ArticleId))>=3) {five_or_more_obs_list[[k]] <- escalc_result_list[[k]]
  } else {five_or_more_obs_list[[k]] <- NA}
  
}


# which list elements are not NA (i.e. belong to BSM with >= 5 observations)?
five_or_more_obs_indices <- which(!is.na(five_or_more_obs_list))


for (i in 1:length(five_or_more_obs_indices)){ # for each BSM with >= 5 observations ...
    
    
  ## ... remove rows with duplicates in the columns EffLogPoint   EffVa  and ArticleId
  escalc_result_list[[five_or_more_obs_indices[i]]] <- escalc_result_list[[five_or_more_obs_indices[i]]] %>% 
                            dplyr::group_by(ArticleId, EffLogPoint, EffVa) %>% ## group the rows according to ArticleID, EffLogPoint and EffVa (of these there are sometimes duplicates and the corresponding row only differ in ObsId)
                            slice(1) ## slice(1) takes only the first of the rows with same ArticleID, EffLogPoint and EffVa (and which only differ in ObsId)
  
    
  summarised_data <- rma(yi = EffLogPoint, 
                     vi = EffVa,
                     #slab = ArticleId,
                     slab = paste(ArticleId, 
                                  ObsId, 
                                  ProductionStageMeasure2,
                                  sep=", "),
                     data =  escalc_result_list[[five_or_more_obs_indices[i]]],
                     #add = 0,
                     ## method = "FE", test = "z" # fixed effect model
                     method = "REML", # a random effect model used with REML= restricted maximum-likelihood estimator 
                     test = "z", # the default test based on normal distributions
                     #test="knha" # accordings to "https://wviechtb.github.io/metafor/reference/misc-recs.html" for low study number it is highly recommended to use the method by Hartung (1999), Sidik and Jonkman (2002), and Knapp and Hartung (2003) (the Knapp-Hartung method; also referred to as the Hartung-Knapp-Sidik-Jonkman method) by setting test="knha" (or equivalently, test="hksj"). The differences are tiny compard to the z-test
                      )
 
  rma_result_list[[i]] <- summarised_data
  rma_result_list[[i]]$measure <- "OR" ## set manually the value measure to the effect measure used
  
}


for (j in 1:length(five_or_more_obs_indices)){

  if(length(rma_result_list[[j]]$data$BiosecurityMeasure) >= 5){
  
    png(file = paste("Forest_", rma_result_list[[j]]$data$BiosecurityMeasure[1], "_ignore_stage.png", sep=""),
        #width=1600,
        #height=949
        width=1850,
        height=1100
    )
    
    forest(x = rma_result_list[[j]], 
           atransf=exp,
           at=log(c(0.001, 0.01, 0.1, 1, 10, 100)),
           #xlim=c(-13,10),
           xlim=c(-20,10),
           ilab=cbind(tpos, tneg, cpos, cneg),
           ilab.xpos=c(-13,-11,-9,-7.5),
           cex=1.9,
           header="Art Id, Obs Id, Stage",
           mlab="")
    
    op <- par(cex=.65, font=2, oma=c(0,0,2.9,0))  # Default are: par(oma=c(0,0,0,0)) for  bottom, left, top and right margins
    text(c(-13,-11,-9,-7.5),
         rma_result_list[[j]]$k + 2.1,
         c("Salm+", "Salm-", "Salm+", "Salm-"),
         cex = 2.5)
    text(c(-12,-8.25),
         rma_result_list[[j]]$k + 3.2,
         c("BSM", "Control"),
         cex = 2.5)
    text(c(-12),
         rma_result_list[[j]]$k + 2.6,
         c(paste("(", rma_result_list[[j]]$data$BiosecurityMeasure[1] ,")")),
         cex = 2.5)
    par(op)
    
    ### add text with Q-value, dfs, p-value, and I^2 statistic
    text(-20,
         -0.4,
         pos=4,
         cex=1.5, bquote(paste("Random-Effects Model (Q = ",
                               .(formatC(rma_result_list[[j]]$QE,
                                         digits=2,
                                         format="f")),
                               ", df = ",
                               .(rma_result_list[[j]]$k - rma_result_list[[j]]$p),
                               ", p = ",
                               .(formatC(rma_result_list[[j]]$QEp, digits=2, format="f")),
                               "; ",
                               I^2,
                               " = ",
                               .(formatC(rma_result_list[[j]]$I2, digits=1, format="f")),
                               "%)"
         )
         )
    )
    
    dev.off()

   } #end of if()
    
  }
