# Supplementary material for: Biosecurity measures reducing Salmonella spp. and hepatitis E virus prevalence in pig farms—a systematic review and meta-analysis
Source: Front Vet Sci. 2024 Dec 23;11:1494870. doi: 10.3389/fvets.2024.1494870 (PMC11701885; doi:10.3389/fvets.2024.1494870)
Supplement: Supplementary file 1 [file Data_Sheet_1.zip › README.txt]

Here we take an in depth look into the data. Previously we aggregated for each
biosecurity measure (BSM) all observations found in various publications. We put
these aggregated values side by side with BSM were we had only one observation.

Here we now go down to the level of individual BSM for which we had at least 3 publications
or at least 5 observations.

For these BSM we made a proper meta-analysis forest plot.

There are two ways in which BSM have been considered. 

In one way we looked at an BSM and aggregated all published results that studied
the application of that BSM at the same production stage. 
The results of this way of consideration is stored in the folder "ConsiderStage 5 or more obs"

In a second way we looked at an BSM and aggregated all published results irrespective of
the stage were the BSM had been applied. The results of this way of consideration is 
stored in the folder "IgnoreStage 5 or more obs"


Then there is the peculiar case of S_Da15, a publication with HUGE confidence interval, 
which has a distorting effect on statistical heterogeneity. It seems that
the HUGE CI balances heterogenerity in such a way that I^2 = 19.6%, which is implausibly small
given the various countries the studies come from. To estimate the effect of S_Da15 we performed a meta-anaylsis
without that publication. This is stored in "IgnoreStage 5 or more obs_WITHOUT_S_Da15"
